# Supplementary material for: Methyl 3-(4-bromo­phen­yl)-1-methyl-1,2,3,3a,4,9b-hexa­hydro­benzo[f]chromeno[4,3-b]pyrrole-3a-carboxyl­ate
Source: Acta Crystallogr Sect E Struct Rep Online. 2009 Jul 29;65(Pt 8):o2028–9. doi: 10.1107/S1600536809029389 (PMC2977109; doi:10.1107/S1600536809029389)
Supplement: Supplementary file 1 [file e-65-o2028-sup1.cif]

##############################################################################
###                                                                        ###
###        Electronic paper (Acta Crystallographica Section E)             ###
###                                                                        ###
##############################################################################
#                                                                            #
# This CIF contains the data in a paper accepted for publication in Acta     #
# Crystallographica Section E. It conforms to the requirements of Notes      #
# for Authors for Section E, and has been peer reviewed under the auspices   #
# of the IUCr Commission on Journals.                                        #
#                                                                            #
# Full details of the Crystallographic Information File format               #
# are given in the paper "The Crystallographic Information File (CIF):       #
# a New Standard Archive File for Crystallography" by S. R. Hall, F. H.      #
# Allen and I. D. Brown [Acta Cryst. (1991), A47, 655-685].                  #
#                                                                            #
# The current version of the core CIF dictionary is obtainable from          #
# ftp://ftp.iucr.org/pub/cif_core.dic. The current version number is 2.4.    #
#                                                                            #
# Software is freely available for graphical display of the structure(s) in  #
# this CIF.  For information consult the CIF home page http://www.iucr.org/  #
# cif/home.html                                                              #
#                                                                            #
# This file may be used for bona fide research purposes within the           #
# scientific community so long as proper attribution is given to the journal # 
# article from which it was obtained.                                        #
#                                                                            #
##############################################################################
                                             
data_I
_audit_creation_method     SHELXL-97
_chemical_name_systematic
;
Methyl 3-(4-bromophenyl)-1-methyl-1,2,3,3a,4,9b-
hexahydrobenzo[<i>f</i>]chromeno[4,3-<i>b</i>]pyrrole-3a-carboxylate
;
_chemical_name_common     ?
_chemical_formula_moiety     'C24 H22 Br N O3'
_chemical_formula_sum     'C24 H22 Br N O3'
_chemical_formula_iupac     'C24 H22 Br N O3'
_chemical_formula_weight     452.34
_chemical_melting_point     ?
_symmetry_cell_setting     'Monoclinic'
_symmetry_space_group_name_H-M     'P 21/c'
_symmetry_space_group_name_Hall     '-P 2ybc'
loop_
    _symmetry_equiv_pos_as_xyz
    'x, y, z'
    '-x, y+1/2, -z+1/2'
    '-x, -y, -z'
    'x, -y-1/2, z-1/2'
_cell_length_a     12.7856(4)
_cell_length_b     19.9348(6)
_cell_length_c     8.0189(3)
_cell_angle_alpha     90.00
_cell_angle_beta     106.163(2)
_cell_angle_gamma     90.00
_cell_volume     1963.06(11)
_cell_formula_units_Z     4
_cell_measurement_reflns_used     14860
_cell_measurement_theta_min     2.64
_cell_measurement_theta_max     25.22
_cell_measurement_temperature     293(2)
_exptl_crystal_description     Prism
_exptl_crystal_colour     Colourless
_exptl_crystal_size_max     0.25
_exptl_crystal_size_mid     0.20
_exptl_crystal_size_min     0.15
_exptl_crystal_density_diffrn     1.531
_exptl_crystal_density_meas     ?
_exptl_crystal_density_method     'not measured'
_exptl_crystal_F_000     928
_exptl_absorpt_coefficient_mu     2.121
_exptl_absorpt_correction_type     multi-scan
_exptl_absorpt_process_details     '(Blessing, 1995)'
_exptl_absorpt_correction_T_min     0.6192
_exptl_absorpt_correction_T_max     0.7415
_exptl_special_details
;
;
_diffrn_ambient_temperature     293(2)
_diffrn_radiation_type     MoK\a
_diffrn_radiation_wavelength     0.71073
_diffrn_radiation_source     'fine-focus sealed tube'
_diffrn_radiation_monochromator     graphite
_diffrn_measurement_device_type     'Bruker Kappa APEXII area-detector'
_diffrn_measurement_method     '\w and \f'
_diffrn_detector_area_resol_mean     ?
_diffrn_reflns_number     49847
_diffrn_reflns_av_R_equivalents     0.0312
_diffrn_reflns_av_sigmaI/netI     0.0283
_diffrn_reflns_theta_min     2.04
_diffrn_reflns_theta_max     30.86
_diffrn_reflns_theta_full     25.00
_diffrn_measured_fraction_theta_max     0.996
_diffrn_measured_fraction_theta_full     0.999
_diffrn_reflns_limit_h_min     -18
_diffrn_reflns_limit_h_max     18
_diffrn_reflns_limit_k_min     -16
_diffrn_reflns_limit_k_max     28
_diffrn_reflns_limit_l_min     -11
_diffrn_reflns_limit_l_max     11
_diffrn_standards_number     0
_diffrn_standards_interval_count     .
_diffrn_standards_interval_time     .
_diffrn_standards_decay_%     ?
_refine_special_details
;
Refinement of <i>F</i>^2^ against ALL reflections. The weighted <i>R</i>-factor
<i>wR</i> and goodness of fit <i>S</i> are based on <i>F</i>^2^, conventional
<i>R</i>-factors <i>R</i> are based on <i>F</i>, with <i>F</i> set to zero for
negative <i>F</i>^2^. The threshold expression of <i>F</i>^2^ >
\s(<i>F</i>^2^) is used only for calculating <i>R</i>-factors(gt) <i>etc</i>.
and is not relevant to the choice of reflections for refinement.
<i>R</i>-factors based on <i>F</i>^2^ are statistically about twice as large
as those based on <i>F</i>, and <i>R</i>- factors based on ALL data will be
even larger.
;
_reflns_number_total     6162
_reflns_number_gt     4068
_reflns_threshold_expression     I>2\s(I)
_refine_ls_structure_factor_coef     Fsqd
_refine_ls_matrix_type     full
_refine_ls_R_factor_all     0.0729
_refine_ls_R_factor_gt     0.0381
_refine_ls_wR_factor_gt     0.0898
_refine_ls_wR_factor_ref     0.1018
_refine_ls_goodness_of_fit_ref     1.017
_refine_ls_restrained_S_all     1.017
_refine_ls_number_reflns     6162
_refine_ls_number_parameters     262
_refine_ls_number_restraints     0
_refine_ls_hydrogen_treatment     constr
_refine_ls_weighting_scheme     calc
_refine_ls_weighting_details
         'calc w=1/[\s^2^(Fo^2^)+(0.0439P)^2^+0.7192P] where P=(Fo^2^+2Fc^2^)/3'
_atom_sites_solution_hydrogens     geom
_atom_sites_solution_primary     direct
_atom_sites_solution_secondary     difmap
_refine_ls_shift/su_max     0.001
_refine_ls_shift/su_mean     0.000
_refine_diff_density_max     0.576
_refine_diff_density_min     -0.513
_refine_ls_extinction_method     none
_refine_ls_extinction_coef     ?
loop_
    _atom_type_symbol
    _atom_type_description
    _atom_type_scat_dispersion_real
    _atom_type_scat_dispersion_imag
    _atom_type_scat_source
    'C' 'C' 0.0033 0.0016
                         'International Tables Vol C Tables 4.2.6.8 and 6.1.1.4'
    'H' 'H' 0.0000 0.0000
                         'International Tables Vol C Tables 4.2.6.8 and 6.1.1.4'
    'N' 'N' 0.0061 0.0033
                         'International Tables Vol C Tables 4.2.6.8 and 6.1.1.4'
    'O' 'O' 0.0106 0.0060
                         'International Tables Vol C Tables 4.2.6.8 and 6.1.1.4'
    'Br' 'Br' -0.2901 2.4595
                         'International Tables Vol C Tables 4.2.6.8 and 6.1.1.4'
_computing_data_collection     'APEX2 (Bruker, 2004)'
_computing_cell_refinement     'SAINT (Bruker, 2004)'
_computing_data_reduction     'SAINT (Bruker, 2004)'
_computing_structure_solution     'SHELXS97 (Sheldrick, 2008)'
_computing_structure_refinement     'SHELXL97 (Sheldrick, 2008)'
_computing_molecular_graphics     'ORTEP-3 (Farrugia, 1997)'
_computing_publication_material     'PLATON (Spek, 2009)'
loop_
    _atom_site_type_symbol
    _atom_site_label
    _atom_site_fract_x
    _atom_site_fract_y
    _atom_site_fract_z
    _atom_site_U_iso_or_equiv
    _atom_site_adp_type
    _atom_site_calc_flag
    _atom_site_refinement_flags
    _atom_site_occupancy
    _atom_site_disorder_assembly
    _atom_site_disorder_group
    C C1 0.68758(13) 0.58289(8) 0.6893(2) 0.0281(3) Uani d . 1 . .
    H H1 0.7433 0.6171 0.6940 0.034 Uiso calc R 1 . .
    C C2 0.73957(13) 0.52048(8) 0.7836(2) 0.0287(3) Uani d . 1 . .
    C C3 0.84557(13) 0.49812(8) 0.7827(2) 0.0306(3) Uani d . 1 . .
    C C4 0.91361(15) 0.53431(10) 0.7029(2) 0.0381(4) Uani d . 1 . .
    H H4 0.8889 0.5745 0.6470 0.046 Uiso calc R 1 . .
    C C5 1.01452(16) 0.51164(11) 0.7061(2) 0.0455(5) Uani d . 1 . .
    H H5 1.0576 0.5367 0.6530 0.055 Uiso calc R 1 . .
    C C6 1.05416(17) 0.45149(12) 0.7878(3) 0.0510(5) Uani d . 1 . .
    H H6 1.1226 0.4360 0.7869 0.061 Uiso calc R 1 . .
    C C7 0.99246(17) 0.41579(11) 0.8685(3) 0.0474(5) Uani d . 1 . .
    H H7 1.0195 0.3759 0.9241 0.057 Uiso calc R 1 . .
    C C8 0.88813(15) 0.43783(9) 0.8699(2) 0.0357(4) Uani d . 1 . .
    C C9 0.82649(16) 0.40202(9) 0.9600(3) 0.0425(4) Uani d . 1 . .
    H H9 0.8535 0.3620 1.0149 0.051 Uiso calc R 1 . .
    C C10 0.72848(16) 0.42484(9) 0.9681(2) 0.0417(4) Uani d . 1 . .
    H H10 0.6893 0.4013 1.0309 0.050 Uiso calc R 1 . .
    C C11 0.68588(14) 0.48451(8) 0.8811(2) 0.0329(3) Uani d . 1 . .
    C C12 0.52824(14) 0.55294(8) 0.7923(2) 0.0338(4) Uani d . 1 . .
    H H12A 0.4714 0.5700 0.8396 0.041 Uiso calc R 1 . .
    H H12B 0.4935 0.5324 0.6810 0.041 Uiso calc R 1 . .
    C C13 0.59903(13) 0.61089(8) 0.7656(2) 0.0289(3) Uani d . 1 . .
    C C14 0.53395(14) 0.65915(8) 0.6186(2) 0.0333(4) Uani d . 1 . .
    H H14 0.5695 0.7031 0.6403 0.040 Uiso calc R 1 . .
    C C15 0.55720(16) 0.63062(10) 0.4547(2) 0.0424(4) Uani d . 1 . .
    H H15A 0.4896 0.6189 0.3692 0.051 Uiso calc R 1 . .
    H H15B 0.5952 0.6635 0.4040 0.051 Uiso calc R 1 . .
    C C16 0.41597(13) 0.66967(8) 0.6127(2) 0.0308(3) Uani d . 1 . .
    C C17 0.38794(16) 0.72456(9) 0.6967(3) 0.0449(5) Uani d . 1 . .
    H H17 0.4420 0.7544 0.7536 0.054 Uiso calc R 1 . .
    C C18 0.28173(17) 0.73619(10) 0.6981(3) 0.0491(5) Uani d . 1 . .
    H H18 0.2645 0.7732 0.7558 0.059 Uiso calc R 1 . .
    C C19 0.20242(15) 0.69243(9) 0.6136(2) 0.0379(4) Uani d . 1 . .
    C C20 0.22678(14) 0.63726(9) 0.5282(2) 0.0362(4) Uani d . 1 . .
    H H20 0.1721 0.6077 0.4715 0.043 Uiso calc R 1 . .
    C C21 0.33319(14) 0.62635(8) 0.5280(2) 0.0337(4) Uani d . 1 . .
    H H21 0.3499 0.5892 0.4699 0.040 Uiso calc R 1 . .
    C C22 0.68903(16) 0.55698(9) 0.3883(2) 0.0385(4) Uani d . 1 . .
    H H22A 0.7326 0.5177 0.4259 0.058 Uiso calc R 1 . .
    H H22B 0.7357 0.5945 0.3858 0.058 Uiso calc R 1 . .
    H H22C 0.6413 0.5496 0.2740 0.058 Uiso calc R 1 . .
    C C23 0.63964(14) 0.65052(8) 0.9323(2) 0.0338(4) Uani d . 1 . .
    C C24 0.7836(2) 0.71536(12) 1.1053(3) 0.0631(7) Uani d . 1 . .
    H H24A 0.8555 0.7299 1.1072 0.095 Uiso calc R 1 . .
    H H24B 0.7869 0.6896 1.2078 0.095 Uiso calc R 1 . .
    H H24C 0.7378 0.7538 1.1018 0.095 Uiso calc R 1 . .
    N N1 0.62481(12) 0.57086(7) 0.50776(18) 0.0322(3) Uani d . 1 . .
    O O1 0.58933(10) 0.50339(6) 0.90663(17) 0.0412(3) Uani d . 1 . .
    O O2 0.73947(11) 0.67466(8) 0.9542(2) 0.0529(4) Uani d . 1 . .
    O O3 0.58771(13) 0.66160(9) 1.03113(19) 0.0594(4) Uani d . 1 . .
    Br Br1 0.056104(18) 0.708461(13) 0.61041(4) 0.06427(10) Uani d . 1 . .
loop_
    _atom_site_aniso_label
    _atom_site_aniso_U_11
    _atom_site_aniso_U_22
    _atom_site_aniso_U_33
    _atom_site_aniso_U_12
    _atom_site_aniso_U_13
    _atom_site_aniso_U_23
    C1 0.0292(8) 0.0257(7) 0.0314(8) -0.0020(6) 0.0121(6) 0.0029(6)
    C2 0.0324(8) 0.0275(7) 0.0275(8) 0.0002(6) 0.0103(7) 0.0006(6)
    C3 0.0332(8) 0.0333(8) 0.0255(8) 0.0009(6) 0.0085(6) -0.0059(6)
    C4 0.0382(9) 0.0452(10) 0.0322(9) 0.0007(7) 0.0118(7) -0.0013(7)
    C5 0.0370(10) 0.0638(13) 0.0382(10) -0.0007(9) 0.0144(8) -0.0083(9)
    C6 0.0379(10) 0.0685(14) 0.0469(12) 0.0140(10) 0.0121(9) -0.0119(10)
    C7 0.0477(11) 0.0486(11) 0.0429(11) 0.0169(9) 0.0076(9) -0.0056(9)
    C8 0.0382(9) 0.0375(9) 0.0297(9) 0.0063(7) 0.0064(7) -0.0052(7)
    C9 0.0523(11) 0.0324(9) 0.0405(10) 0.0103(8) 0.0092(9) 0.0053(8)
    C10 0.0512(11) 0.0344(9) 0.0426(10) 0.0008(8) 0.0181(9) 0.0105(8)
    C11 0.0362(9) 0.0315(8) 0.0326(9) 0.0004(7) 0.0124(7) 0.0030(7)
    C12 0.0304(8) 0.0343(8) 0.0397(9) 0.0005(6) 0.0146(7) 0.0089(7)
    C13 0.0278(8) 0.0288(7) 0.0324(8) 0.0006(6) 0.0122(6) 0.0043(6)
    C14 0.0322(8) 0.0302(8) 0.0375(9) 0.0009(6) 0.0100(7) 0.0072(7)
    C15 0.0399(10) 0.0523(11) 0.0375(10) 0.0099(8) 0.0150(8) 0.0143(8)
    C16 0.0321(8) 0.0260(7) 0.0334(9) 0.0029(6) 0.0077(7) 0.0028(6)
    C17 0.0396(10) 0.0328(9) 0.0559(12) 0.0008(7) 0.0024(9) -0.0141(8)
    C18 0.0480(11) 0.0385(10) 0.0585(13) 0.0110(8) 0.0106(10) -0.0155(9)
    C19 0.0348(9) 0.0392(9) 0.0401(10) 0.0095(7) 0.0110(8) 0.0041(7)
    C20 0.0348(9) 0.0346(9) 0.0373(9) -0.0027(7) 0.0068(7) -0.0015(7)
    C21 0.0377(9) 0.0293(8) 0.0346(9) 0.0016(7) 0.0110(7) -0.0045(7)
    C22 0.0453(10) 0.0421(10) 0.0315(9) -0.0002(8) 0.0164(8) 0.0016(7)
    C23 0.0333(9) 0.0317(8) 0.0367(9) 0.0059(7) 0.0103(7) 0.0042(7)
    C24 0.0480(13) 0.0636(14) 0.0739(16) -0.0068(10) 0.0107(11) -0.0321(12)
    N1 0.0346(7) 0.0358(7) 0.0280(7) -0.0006(6) 0.0118(6) 0.0051(6)
    O1 0.0393(7) 0.0416(7) 0.0498(8) 0.0059(5) 0.0238(6) 0.0190(6)
    O2 0.0394(7) 0.0582(9) 0.0646(9) -0.0116(6) 0.0203(7) -0.0283(7)
    O3 0.0555(9) 0.0822(11) 0.0476(8) -0.0085(8) 0.0263(7) -0.0169(8)
    Br1 0.04256(13) 0.07000(17) 0.0859(2) 0.01747(10) 0.02724(12) 0.00945(12)
_geom_special_details
;
All e.s.d.'s (except the e.s.d. in the dihedral angle between two l.s. planes)
are estimated using the full covariance matrix. The cell e.s.d.'s are taken
into account individually in the estimation of e.s.d.'s in distances, angles
and torsion angles; correlations between e.s.d.'s in cell parameters are only
used when they are defined by crystal symmetry. An approximate (isotropic)
treatment of cell e.s.d.'s is used for estimating e.s.d.'s involving l.s.
planes.
;
loop_
    _geom_bond_atom_site_label_1
    _geom_bond_atom_site_label_2
    _geom_bond_site_symmetry_2
    _geom_bond_distance
    _geom_bond_publ_flag
    C1 N1 . 1.473(2) ?
    C1 C2 . 1.510(2) ?
    C1 C13 . 1.534(2) ?
    C1 H1 . 0.98 ?
    C2 C11 . 1.377(2) ?
    C2 C3 . 1.429(2) ?
    C3 C4 . 1.413(2) ?
    C3 C8 . 1.421(2) ?
    C4 C5 . 1.361(3) ?
    C4 H4 . 0.93 ?
    C5 C6 . 1.392(3) ?
    C5 H5 . 0.93 ?
    C6 C7 . 1.353(3) ?
    C6 H6 . 0.93 ?
    C7 C8 . 1.408(3) ?
    C7 H7 . 0.93 ?
    C8 C9 . 1.403(3) ?
    C9 C10 . 1.352(3) ?
    C9 H9 . 0.93 ?
    C10 C11 . 1.410(2) ?
    C10 H10 . 0.93 ?
    C11 O1 . 1.360(2) ?
    C12 O1 . 1.424(2) ?
    C12 C13 . 1.519(2) ?
    C12 H12A . 0.97 ?
    C12 H12B . 0.97 ?
    C13 C23 . 1.514(2) ?
    C13 C14 . 1.569(2) ?
    C14 C16 . 1.511(2) ?
    C14 C15 . 1.536(3) ?
    C14 H14 . 0.98 ?
    C15 N1 . 1.464(2) ?
    C15 H15A . 0.97 ?
    C15 H15B . 0.97 ?
    C16 C17 . 1.383(2) ?
    C16 C21 . 1.388(2) ?
    C17 C18 . 1.381(3) ?
    C17 H17 . 0.93 ?
    C18 C19 . 1.366(3) ?
    C18 H18 . 0.93 ?
    C19 C20 . 1.376(3) ?
    C19 Br1 . 1.8910(18) ?
    C20 C21 . 1.378(2) ?
    C20 H20 . 0.93 ?
    C21 H21 . 0.93 ?
    C22 N1 . 1.452(2) ?
    C22 H22A . 0.96 ?
    C22 H22B . 0.96 ?
    C22 H22C . 0.96 ?
    C23 O3 . 1.188(2) ?
    C23 O2 . 1.329(2) ?
    C24 O2 . 1.437(3) ?
    C24 H24A . 0.96 ?
    C24 H24B . 0.96 ?
    C24 H24C . 0.96 ?
loop_
    _geom_angle_atom_site_label_1
    _geom_angle_atom_site_label_2
    _geom_angle_atom_site_label_3
    _geom_angle_site_symmetry_1
    _geom_angle_site_symmetry_3
    _geom_angle
    _geom_angle_publ_flag
    N1 C1 C2 . . 113.78(13) ?
    N1 C1 C13 . . 101.17(13) ?
    C2 C1 C13 . . 111.80(13) ?
    N1 C1 H1 . . 109.9 ?
    C2 C1 H1 . . 109.9 ?
    C13 C1 H1 . . 109.9 ?
    C11 C2 C3 . . 117.65(15) ?
    C11 C2 C1 . . 119.57(14) ?
    C3 C2 C1 . . 122.72(14) ?
    C4 C3 C8 . . 117.08(16) ?
    C4 C3 C2 . . 123.20(15) ?
    C8 C3 C2 . . 119.69(15) ?
    C5 C4 C3 . . 121.46(18) ?
    C5 C4 H4 . . 119.3 ?
    C3 C4 H4 . . 119.3 ?
    C4 C5 C6 . . 120.93(19) ?
    C4 C5 H5 . . 119.5 ?
    C6 C5 H5 . . 119.5 ?
    C7 C6 C5 . . 119.57(18) ?
    C7 C6 H6 . . 120.2 ?
    C5 C6 H6 . . 120.2 ?
    C6 C7 C8 . . 121.30(19) ?
    C6 C7 H7 . . 119.4 ?
    C8 C7 H7 . . 119.4 ?
    C9 C8 C7 . . 120.97(17) ?
    C9 C8 C3 . . 119.39(16) ?
    C7 C8 C3 . . 119.61(18) ?
    C10 C9 C8 . . 120.98(17) ?
    C10 C9 H9 . . 119.5 ?
    C8 C9 H9 . . 119.5 ?
    C9 C10 C11 . . 119.71(17) ?
    C9 C10 H10 . . 120.1 ?
    C11 C10 H10 . . 120.1 ?
    O1 C11 C2 . . 123.97(15) ?
    O1 C11 C10 . . 113.62(15) ?
    C2 C11 C10 . . 122.39(16) ?
    O1 C12 C13 . . 112.14(14) ?
    O1 C12 H12A . . 109.2 ?
    C13 C12 H12A . . 109.2 ?
    O1 C12 H12B . . 109.2 ?
    C13 C12 H12B . . 109.2 ?
    H12A C12 H12B . . 107.9 ?
    C23 C13 C12 . . 110.09(14) ?
    C23 C13 C1 . . 115.59(13) ?
    C12 C13 C1 . . 108.33(13) ?
    C23 C13 C14 . . 108.83(13) ?
    C12 C13 C14 . . 111.11(13) ?
    C1 C13 C14 . . 102.70(13) ?
    C16 C14 C15 . . 117.01(15) ?
    C16 C14 C13 . . 115.15(13) ?
    C15 C14 C13 . . 103.15(13) ?
    C16 C14 H14 . . 107.0 ?
    C15 C14 H14 . . 107.0 ?
    C13 C14 H14 . . 107.0 ?
    N1 C15 C14 . . 106.96(14) ?
    N1 C15 H15A . . 110.3 ?
    C14 C15 H15A . . 110.3 ?
    N1 C15 H15B . . 110.3 ?
    C14 C15 H15B . . 110.3 ?
    H15A C15 H15B . . 108.6 ?
    C17 C16 C21 . . 117.69(16) ?
    C17 C16 C14 . . 119.11(15) ?
    C21 C16 C14 . . 123.20(15) ?
    C18 C17 C16 . . 121.72(17) ?
    C18 C17 H17 . . 119.1 ?
    C16 C17 H17 . . 119.1 ?
    C19 C18 C17 . . 118.97(17) ?
    C19 C18 H18 . . 120.5 ?
    C17 C18 H18 . . 120.5 ?
    C18 C19 C20 . . 121.18(17) ?
    C18 C19 Br1 . . 119.58(14) ?
    C20 C19 Br1 . . 119.23(14) ?
    C19 C20 C21 . . 119.14(16) ?
    C19 C20 H20 . . 120.4 ?
    C21 C20 H20 . . 120.4 ?
    C20 C21 C16 . . 121.29(15) ?
    C20 C21 H21 . . 119.4 ?
    C16 C21 H21 . . 119.4 ?
    N1 C22 H22A . . 109.5 ?
    N1 C22 H22B . . 109.5 ?
    H22A C22 H22B . . 109.5 ?
    N1 C22 H22C . . 109.5 ?
    H22A C22 H22C . . 109.5 ?
    H22B C22 H22C . . 109.5 ?
    O3 C23 O2 . . 122.60(17) ?
    O3 C23 C13 . . 124.61(16) ?
    O2 C23 C13 . . 112.73(14) ?
    O2 C24 H24A . . 109.5 ?
    O2 C24 H24B . . 109.5 ?
    H24A C24 H24B . . 109.5 ?
    O2 C24 H24C . . 109.5 ?
    H24A C24 H24C . . 109.5 ?
    H24B C24 H24C . . 109.5 ?
    C22 N1 C15 . . 111.10(13) ?
    C22 N1 C1 . . 115.52(14) ?
    C15 N1 C1 . . 105.67(13) ?
    C11 O1 C12 . . 116.96(12) ?
    C23 O2 C24 . . 116.95(16) ?
loop_
    _geom_torsion_atom_site_label_1
    _geom_torsion_atom_site_label_2
    _geom_torsion_atom_site_label_3
    _geom_torsion_atom_site_label_4
    _geom_torsion_site_symmetry_1
    _geom_torsion_site_symmetry_2
    _geom_torsion_site_symmetry_3
    _geom_torsion_site_symmetry_4
    _geom_torsion
    _geom_torsion_publ_flag
    N1 C1 C2 C11 . . . . -94.11(18) ?
    C13 C1 C2 C11 . . . . 19.7(2) ?
    N1 C1 C2 C3 . . . . 88.72(18) ?
    C13 C1 C2 C3 . . . . -157.44(15) ?
    C11 C2 C3 C4 . . . . -173.26(16) ?
    C1 C2 C3 C4 . . . . 4.0(2) ?
    C11 C2 C3 C8 . . . . 4.7(2) ?
    C1 C2 C3 C8 . . . . -178.13(15) ?
    C8 C3 C4 C5 . . . . 1.5(3) ?
    C2 C3 C4 C5 . . . . 179.42(16) ?
    C3 C4 C5 C6 . . . . 0.3(3) ?
    C4 C5 C6 C7 . . . . -1.5(3) ?
    C5 C6 C7 C8 . . . . 0.7(3) ?
    C6 C7 C8 C9 . . . . -177.30(18) ?
    C6 C7 C8 C3 . . . . 1.1(3) ?
    C4 C3 C8 C9 . . . . 176.27(16) ?
    C2 C3 C8 C9 . . . . -1.8(2) ?
    C4 C3 C8 C7 . . . . -2.1(2) ?
    C2 C3 C8 C7 . . . . 179.83(16) ?
    C7 C8 C9 C10 . . . . 176.89(18) ?
    C3 C8 C9 C10 . . . . -1.5(3) ?
    C8 C9 C10 C11 . . . . 1.8(3) ?
    C3 C2 C11 O1 . . . . 173.77(15) ?
    C1 C2 C11 O1 . . . . -3.5(3) ?
    C3 C2 C11 C10 . . . . -4.5(3) ?
    C1 C2 C11 C10 . . . . 178.16(16) ?
    C9 C10 C11 O1 . . . . -177.08(17) ?
    C9 C10 C11 C2 . . . . 1.4(3) ?
    O1 C12 C13 C23 . . . . -67.90(18) ?
    O1 C12 C13 C1 . . . . 59.38(18) ?
    O1 C12 C13 C14 . . . . 171.46(13) ?
    N1 C1 C13 C23 . . . . -160.07(13) ?
    C2 C1 C13 C23 . . . . 78.49(17) ?
    N1 C1 C13 C12 . . . . 75.89(15) ?
    C2 C1 C13 C12 . . . . -45.55(18) ?
    N1 C1 C13 C14 . . . . -41.73(14) ?
    C2 C1 C13 C14 . . . . -163.17(13) ?
    C23 C13 C14 C16 . . . . -84.11(17) ?
    C12 C13 C14 C16 . . . . 37.3(2) ?
    C1 C13 C14 C16 . . . . 152.89(14) ?
    C23 C13 C14 C15 . . . . 147.21(14) ?
    C12 C13 C14 C15 . . . . -91.41(16) ?
    C1 C13 C14 C15 . . . . 24.21(16) ?
    C16 C14 C15 N1 . . . . -125.38(15) ?
    C13 C14 C15 N1 . . . . 2.14(18) ?
    C15 C14 C16 C17 . . . . -143.63(18) ?
    C13 C14 C16 C17 . . . . 94.9(2) ?
    C15 C14 C16 C21 . . . . 37.0(2) ?
    C13 C14 C16 C21 . . . . -84.4(2) ?
    C21 C16 C17 C18 . . . . 0.5(3) ?
    C14 C16 C17 C18 . . . . -178.94(19) ?
    C16 C17 C18 C19 . . . . -0.3(3) ?
    C17 C18 C19 C20 . . . . 0.2(3) ?
    C17 C18 C19 Br1 . . . . -178.80(16) ?
    C18 C19 C20 C21 . . . . -0.2(3) ?
    Br1 C19 C20 C21 . . . . 178.80(13) ?
    C19 C20 C21 C16 . . . . 0.3(3) ?
    C17 C16 C21 C20 . . . . -0.5(3) ?
    C14 C16 C21 C20 . . . . 178.91(16) ?
    C12 C13 C23 O3 . . . . -37.5(2) ?
    C1 C13 C23 O3 . . . . -160.58(17) ?
    C14 C13 C23 O3 . . . . 84.5(2) ?
    C12 C13 C23 O2 . . . . 145.27(15) ?
    C1 C13 C23 O2 . . . . 22.1(2) ?
    C14 C13 C23 O2 . . . . -92.74(17) ?
    C14 C15 N1 C22 . . . . -155.30(15) ?
    C14 C15 N1 C1 . . . . -29.30(18) ?
    C2 C1 N1 C22 . . . . -72.26(17) ?
    C13 C1 N1 C22 . . . . 167.70(13) ?
    C2 C1 N1 C15 . . . . 164.50(13) ?
    C13 C1 N1 C15 . . . . 44.46(15) ?
    C2 C11 O1 C12 . . . . 16.4(2) ?
    C10 C11 O1 C12 . . . . -165.22(16) ?
    C13 C12 O1 C11 . . . . -45.0(2) ?
    O3 C23 O2 C24 . . . . 0.2(3) ?
    C13 C23 O2 C24 . . . . 177.54(17) ?
loop_
    _geom_hbond_atom_site_label_D
    _geom_hbond_atom_site_label_H
    _geom_hbond_atom_site_label_A
    _geom_hbond_site_symmetry_A
    _geom_hbond_distance_DH
    _geom_hbond_distance_HA
    _geom_hbond_distance_DA
    _geom_hbond_angle_DHA
    C24 H24A Br1 4_676 0.96 2.84 3.789(3) 172
    C20 H20 Cg1 3_657 0.93 2.77 3.653(2) 160
data_global
_journal_date_recd_electronic     2009-07-17
_journal_date_accepted     2009-07-23
_journal_name_full     'Acta Crystallographica, Section E'
_journal_year     2009
_journal_volume     65
_journal_issue      8
_journal_page_first     o2028
_journal_page_last     o2029
_journal_paper_category     QO
_journal_coeditor_code     CI2858
_publ_contact_author_name     'Dr. L. Sudha'
_publ_contact_author_address
;
Department of Physics
  SRM University
  Ramapuram Campus
  Chennai - 600 089
  India
;
_publ_contact_author_email     sudharose18@gmail.com
_publ_contact_author_fax     '91 44 24911709'
_publ_contact_author_phone     '91 44 24911709'
_publ_section_title
;\
Methyl
3-(4-bromophenyl)-1-methyl-1,2,3,3a,4,9b-hexahydrobenzo[<i>f</i>]chromeno[4,\
3-<i>b</i>]pyrrole-3a-carboxylate
;
loop_
    _publ_author_name
    _publ_author_address
    'S. Nirmala'
;
Department of Physics
Easwari Engineering College
Ramapuram
Chennai 600 089, India
;
    'E. Theboral Sugi Kamala'
;
Department of Physics
Easwari Engineering College
Ramapuram
Chennai 600 089, India
;
    'L. Sudha'
;
Department of Physics
SRM University
Ramapuram Campus
Chennai 600 089
India
;
    'S. Kathiravan'
;
Department of Organic Chemistry
University of Madras
Guindy Campus
Chennai 600 025, India
;
    'R. Raghunathan'
;
Department of Organic Chemistry
University of Madras
Guindy Campus
Chennai 600 025, India
;
