# Supplementary material for: Methyl 3-(4-bromo­phen­yl)-1-methyl-1,2,3,3a,4,9b-hexa­hydro­benzo[f]chromeno[4,3-b]pyrrole-3a-carboxyl­ate
Source: Acta Crystallogr Sect E Struct Rep Online. 2009 Jul 29;65(Pt 8):o2028–9. doi: 10.1107/S1600536809029389 (PMC2977109; doi:10.1107/S1600536809029389)
Supplement: Supplementary file 2 [file e-65-o2028-Isup2.hkl]

#
# h,k,l, Fc-squared, Fo-squared, sigma(Fo-squared) and status flag
#
data_I
_shelx_title ' vro51 in P2(1)/c'
_shelx_refln_list_code          4
_shelx_F_calc_maximum      244.06
_exptl_crystal_F_000       928.00
_reflns_d_resolution_high  0.6927
 
loop_
 _symmetry_equiv_pos_as_xyz
 'x, y, z'
 '-x, y+1/2, -z+1/2'
 '-x, -y, -z'
 'x, -y-1/2, z-1/2'
 
_cell_length_a    12.7856
_cell_length_b    19.9348
_cell_length_c     8.0189
_cell_angle_alpha  90.000
_cell_angle_beta  106.163
_cell_angle_gamma  90.000
 
_shelx_F_squared_multiplier     1.000
 
loop_
 _refln_index_h
 _refln_index_k
 _refln_index_l
 _refln_F_squared_calc
 _refln_F_squared_meas
 _refln_F_squared_sigma
 _refln_observed_status
   2   0   0     1700.12     1634.19     12.85 o
   3   0   0    15467.22    15390.59    127.31 o
   4   0   0      605.74      554.82      5.99 o
   5   0   0      470.34      496.06      5.95 o
   6   0   0     7081.22     7391.57     65.76 o
   7   0   0      472.64      404.76      6.57 o
   8   0   0     3102.83     2894.22     27.81 o
   9   0   0     3750.94     3618.38     36.49 o
  10   0   0      737.24      787.47     11.81 o
  11   0   0     1005.32      972.58     26.81 o
  12   0   0       57.01       58.00      9.42 o
  13   0   0       15.42        7.10     12.15 o
  14   0   0        7.20       -2.31     11.93 o
  15   0   0      377.04      391.19     17.62 o
  16   0   0       57.92       48.86     20.75 o
  17   0   0      119.76      130.84     19.27 o
   2   1   0    17888.84    18283.69     97.85 o
   3   1   0     3355.21     3434.34     19.60 o
   4   1   0    12766.42    13028.22     71.11 o
   5   1   0     3138.76     3075.02     18.41 o
   6   1   0     6073.67     6112.78     35.73 o
   7   1   0     2661.40     2564.83     16.43 o
   8   1   0      679.69      642.52      6.13 o
   9   1   0      234.02      259.81      4.42 o
  10   1   0      125.90      129.01      3.99 o
  11   1   0      440.11      417.62      9.96 o
  12   1   0      582.28      598.10     12.79 o
  13   1   0      667.15      659.45     14.23 o
  14   1   0      521.31      544.27     13.86 o
  15   1   0      112.83      109.57     10.60 o
  16   1   0       60.83       71.91     10.94 o
  17   1   0       32.46       57.67     14.35 o
   0   2   0      317.22      147.84      4.71 o
   1   2   0     1755.88     1792.95     28.53 o
   2   2   0      590.19      644.46      4.01 o
   3   2   0       20.11       19.87      0.84 o
   4   2   0     1103.22     1181.56      7.24 o
   5   2   0      921.87     1020.47      7.14 o
   6   2   0     4690.34     4911.67     28.99 o
   7   2   0     4711.09     4790.42     29.23 o
   8   2   0     2603.51     2496.83     16.74 o
   9   2   0     1908.36     1844.15     13.63 o
  10   2   0     1556.38     1540.40     12.57 o
  11   2   0      456.64      473.84      9.19 o
  12   2   0      643.56      621.62     12.35 o
  13   2   0      152.99      160.40      8.70 o
  14   2   0      175.28      147.74      9.85 o
  15   2   0      106.69      114.07     11.48 o
  16   2   0       38.33       33.79     11.69 o
  17   2   0       81.82       72.03     14.84 o
   1   3   0     4850.30     5029.73     28.03 o
   2   3   0     3112.79     3176.51     18.00 o
   3   3   0    20031.93    20723.49    115.02 o
   4   3   0     7952.35     7829.20     41.24 o
   5   3   0     6149.69     6222.59     35.35 o
   6   3   0     2463.17     2458.72     15.60 o
   7   3   0      452.45      418.53      4.51 o
   8   3   0      403.86      363.25      4.67 o
   9   3   0      135.32      124.21      3.55 o
  10   3   0     1099.63     1048.02     10.03 o
  11   3   0       79.72       73.12      5.66 o
  12   3   0     1272.11     1178.39     16.79 o
  13   3   0      523.44      515.22     12.25 o
  14   3   0      154.17      178.13     11.01 o
  15   3   0      238.37      229.08     16.41 o
  16   3   0        6.39        8.19     12.86 o
  17   3   0        4.19      -10.65     14.33 o
   0   4   0     2378.12     2466.84     25.41 o
   1   4   0    15198.02    15349.84     87.47 o
   2   4   0      946.62      890.70      5.27 o
   3   4   0      844.29      835.61      5.31 o
   4   4   0      335.24      368.32      3.36 o
   5   4   0     1203.57     1296.22      8.11 o
   6   4   0     1249.88     1319.38      8.69 o
   7   4   0      273.75      221.28      3.42 o
   8   4   0      753.80      769.69      7.14 o
   9   4   0     1859.49     1820.22     14.01 o
  10   4   0       76.58       77.45      3.92 o
  11   4   0      165.30      195.31      6.54 o
  12   4   0       16.58       16.35      6.41 o
  13   4   0       22.66       14.95      7.13 o
  14   4   0       72.84       72.11     10.80 o
  15   4   0       63.73       60.05     11.94 o
  16   4   0       34.44       26.33     12.61 o
  17   4   0        1.28      -13.62     13.62 o
   1   5   0       49.18       66.09      0.92 o
   2   5   0      445.86      402.78      2.70 o
   3   5   0     1739.96     1910.90     11.47 o
   4   5   0        5.94        2.27      1.12 o
   5   5   0     1105.57     1147.89      7.68 o
   6   5   0      158.02      233.25      3.22 o
   7   5   0      189.54      178.98      3.01 o
   8   5   0      509.05      511.36      5.58 o
   9   5   0       33.34       37.61      2.82 o
  10   5   0      295.41      291.92      5.77 o
  11   5   0       48.14       55.42      5.59 o
  12   5   0       85.89       94.50      7.33 o
  13   5   0       68.24       55.51      8.99 o
  14   5   0       27.01       12.52     10.20 o
  15   5   0        6.57       -5.70     10.83 o
  16   5   0        4.80       -7.78     12.62 o
  17   5   0        0.92        1.44     15.20 o
   0   6   0      950.01     1032.37     10.80 o
   1   6   0     1798.64     1909.84     12.53 o
   2   6   0      573.27      576.99      3.96 o
   3   6   0      704.06      780.31      5.17 o
   4   6   0       68.16       75.67      1.58 o
   5   6   0     2298.35     2338.53     14.35 o
   6   6   0      946.28     1002.68      7.36 o
   7   6   0      269.03      300.89      4.61 o
   8   6   0        9.17        5.48      2.15 o
   9   6   0       41.94       32.48      2.97 o
  10   6   0      214.51      210.87      5.44 o
  11   6   0      156.22      170.17      6.53 o
  12   6   0      170.06      149.70      9.39 o
  13   6   0      169.96      160.78     12.46 o
  14   6   0        1.03        2.79      9.72 o
  15   6   0        0.97       -9.36     11.45 o
  16   6   0       73.52       93.22     13.61 o
  17   6   0        0.17        3.08     15.53 o
   1   7   0     3471.37     3577.99     24.56 o
   2   7   0      364.26      327.10      2.82 o
   3   7   0      745.25      744.95      5.16 o
   4   7   0        9.64       31.74      1.36 o
   5   7   0       50.51       46.56      1.79 o
   6   7   0      889.92      944.91      7.10 o
   7   7   0      269.15      269.21      4.11 o
   8   7   0      166.64      138.80      3.55 o
   9   7   0      137.60      136.87      3.85 o
  10   7   0      804.32      727.76     10.17 o
  11   7   0       75.88       75.84      6.09 o
  12   7   0       43.76       61.52     11.47 o
  13   7   0       84.49      113.70     10.01 o
  14   7   0        7.95       10.90      9.80 o
  15   7   0       39.77       63.93     12.43 o
  16   7   0       30.01       38.56     13.52 o
  17   7   0        6.52      -13.04     15.73 o
   0   8   0     2076.06     2018.71     20.59 o
   1   8   0     3363.03     3433.18     23.64 o
   2   8   0     1327.20     1378.38      9.10 o
   3   8   0      325.26      310.13      3.00 o
   4   8   0      542.15      495.13      3.94 o
   5   8   0      688.02      710.62      5.85 o
   6   8   0      230.22      224.84      3.24 o
   7   8   0     1178.41     1163.03      8.92 o
   8   8   0      266.14      272.28      4.32 o
   9   8   0      483.14      494.01      6.91 o
  10   8   0      159.35      166.14      6.02 o
  11   8   0       42.14       66.00      6.36 o
  12   8   0      627.86      553.75     13.25 o
  13   8   0      145.14      146.19     10.43 o
  14   8   0       27.55       22.80     10.05 o
  15   8   0        5.21        1.52     11.66 o
  16   8   0       74.45       86.66     15.50 o
  17   8   0       22.53      -34.17     34.17 o
   1   9   0      217.48      212.15      2.79 o
   2   9   0     3259.65     3407.97     22.11 o
   3   9   0     5234.31     5122.19     36.38 o
   4   9   0      337.05      261.14      3.37 o
   5   9   0     4124.26     4291.99     26.73 o
   6   9   0     1398.34     1511.49     10.59 o
   7   9   0      372.98      399.47      4.87 o
   8   9   0      268.80      268.85      4.61 o
   9   9   0       71.56       71.72      4.38 o
  10   9   0      361.16      357.77      8.19 o
  11   9   0      239.93      242.47      8.27 o
  12   9   0        8.51        7.92      7.63 o
  13   9   0      200.27      230.42     11.39 o
  14   9   0      390.21      420.10     13.67 o
  15   9   0       51.46       59.02     16.33 o
  16   9   0       34.39       32.85     17.63 o
   0  10   0     2793.39     2820.84     34.04 o
   1  10   0     7153.16     7258.47     60.47 o
   2  10   0      372.45      285.31      3.48 o
   3  10   0      581.49      595.73      5.67 o
   4  10   0      159.04      123.30      2.51 o
   5  10   0     1123.94     1194.03     10.02 o
   6  10   0       11.87       14.51      2.18 o
   7  10   0       62.53       58.83      3.02 o
   8  10   0     1395.63     1348.51     12.62 o
   9  10   0     1411.91     1426.40     13.99 o
  10  10   0      204.84      225.78      6.98 o
  11  10   0      721.45      778.10     13.48 o
  12  10   0        3.21        1.74      7.80 o
  13  10   0       33.48       23.00     10.11 o
  14  10   0        0.08       -6.19     10.70 o
  15  10   0       55.46       53.73     12.53 o
  16  10   0       38.07       41.80     18.54 o
   1  11   0     1329.27     1239.19     11.37 o
   2  11   0       79.63       54.63      1.95 o
   3  11   0     3196.76     3055.21     23.15 o
   4  11   0     3478.54     3429.21     27.16 o
   5  11   0      569.07      484.73      5.41 o
   6  11   0     2619.97     2575.61     18.51 o
   7  11   0     4010.48     4084.71     28.47 o
   8  11   0        2.91        8.09      3.33 o
   9  11   0      113.74      117.41      4.74 o
  10  11   0       75.88       72.91      6.27 o
  11  11   0       79.16       98.17      7.57 o
  12  11   0      591.85      565.10     15.18 o
  13  11   0      279.77      290.50     12.61 o
  14  11   0       50.94       66.63     11.43 o
  15  11   0      224.32      240.15     16.12 o
  16  11   0       58.77       50.46     17.70 o
   0  12   0      256.20      208.97      5.01 o
   1  12   0     5192.84     5165.86     43.50 o
   2  12   0     2157.37     2148.88     19.03 o
   3  12   0       78.96       93.22      2.87 o
   4  12   0      133.81      127.60      3.26 o
   5  12   0      487.80      498.01      6.30 o
   6  12   0      513.50      505.04      5.81 o
   7  12   0     5074.28     4869.79     36.00 o
   8  12   0     1808.32     1695.42     16.93 o
   9  12   0      304.31      331.11      6.38 o
  10  12   0      821.43      802.48     12.61 o
  11  12   0      366.90      377.86     10.31 o
  12  12   0      323.30      351.41     14.12 o
  13  12   0        1.01        4.13      9.82 o
  14  12   0        5.64       -3.22     10.68 o
  15  12   0       44.56       25.54     16.35 o
  16  12   0       39.79       49.83     17.25 o
   1  13   0      511.56      566.69      8.32 o
   2  13   0     1240.03     1280.97     12.15 o
   3  13   0      563.32      538.45      6.41 o
   4  13   0     2376.25     2390.17     19.56 o
   5  13   0     2243.97     2239.58     20.88 o
   6  13   0      756.81      787.57      8.85 o
   7  13   0      270.00      273.33      5.40 o
   8  13   0        4.14       11.20      4.28 o
   9  13   0       12.99       20.35      5.13 o
  10  13   0      131.05      117.73      5.39 o
  11  13   0      440.35      434.72      9.92 o
  12  13   0      230.79      229.20     10.10 o
  13  13   0       81.39       94.77     10.40 o
  14  13   0      335.96      354.04     14.83 o
  15  13   0       99.77      109.09     14.21 o
   0  14   0     4572.61     4882.44     65.34 o
   1  14   0      699.85      672.24      7.83 o
   2  14   0      551.02      515.34      6.84 o
   3  14   0      692.71      710.71      8.29 o
   4  14   0       78.15       65.49      3.31 o
   5  14   0        2.72        1.02      2.86 o
   6  14   0       50.86       50.48      3.85 o
   7  14   0      531.36      512.51      8.45 o
   8  14   0      140.15      128.12      4.80 o
   9  14   0      134.76      145.70      7.18 o
  10  14   0      287.11      303.84      9.00 o
  11  14   0      175.81      181.22      8.67 o
  12  14   0      141.78      162.74     11.11 o
  13  14   0       91.50       77.33     10.97 o
  14  14   0       74.17       68.84     11.43 o
  15  14   0        1.78       16.06     12.10 o
   1  15   0       44.92       51.77      3.23 o
   2  15   0      553.06      516.69      7.09 o
   3  15   0      685.37      671.07      8.59 o
   4  15   0     1000.21      994.10     10.49 o
   5  15   0     1059.43     1001.26     14.39 o
   6  15   0      136.90      163.08      4.63 o
   7  15   0      146.71      148.74      5.58 o
   8  15   0      161.23      179.88      6.91 o
   9  15   0        5.48       -0.03      4.69 o
  10  15   0      153.56      153.87      7.83 o
  11  15   0       84.98       81.97      7.62 o
  12  15   0      315.92      327.46     11.31 o
  13  15   0       24.31        3.72     12.98 o
  14  15   0       18.72       15.74     16.59 o
  15  15   0       11.19       10.16     18.53 o
   0  16   0       50.84       60.15      5.86 o
   1  16   0      324.69      324.65      6.01 o
   2  16   0      253.06      269.22      5.81 o
   3  16   0       34.93       36.37      3.66 o
   4  16   0        1.54       -1.18      4.31 o
   5  16   0       13.82       11.03      3.69 o
   6  16   0      237.11      229.82      5.45 o
   7  16   0      489.10      434.10      7.93 o
   8  16   0       93.03       85.55      6.38 o
   9  16   0      207.67      189.10     11.19 o
  10  16   0       38.44       38.41      9.30 o
  11  16   0       16.78       10.61      6.31 o
  12  16   0       19.29       19.96     10.11 o
  13  16   0       63.46       65.82     15.17 o
  14  16   0       25.73       46.69     17.82 o
   1  17   0       85.05       80.48      3.86 o
   2  17   0        1.82       -3.54      3.56 o
   3  17   0      229.65      237.35      5.59 o
   4  17   0        3.64       -0.11      4.35 o
   5  17   0       11.74       10.85      3.86 o
   6  17   0       30.83       38.63      4.86 o
   7  17   0      158.70      152.68      5.12 o
   8  17   0      106.20       91.00      6.00 o
   9  17   0       61.12       51.11      8.93 o
  10  17   0      190.54      194.30     11.17 o
  11  17   0      116.72      115.35     11.26 o
  12  17   0        0.87       -7.19     13.15 o
  13  17   0       17.55       11.00     13.46 o
  14  17   0        6.43      -14.39     20.03 o
   0  18   0      253.12      241.78      7.83 o
   1  18   0      346.26      345.57      6.20 o
   2  18   0      268.57      260.08      5.95 o
   3  18   0      150.35      143.63      5.08 o
   4  18   0      427.61      415.06     11.12 o
   5  18   0       17.27       19.86      5.69 o
   6  18   0      189.55      172.27      6.42 o
   7  18   0       19.49       10.73      5.55 o
   8  18   0        0.37        0.53      5.14 o
   9  18   0      106.17       97.78      8.35 o
  10  18   0       12.64        4.87      9.71 o
  11  18   0       17.24        6.21     11.04 o
  12  18   0       45.23       47.70     13.82 o
  13  18   0       17.47       11.66     16.51 o
   1  19   0        6.09       14.99      4.33 o
   2  19   0       41.42       37.71      5.11 o
   3  19   0      117.65      124.29      4.84 o
   4  19   0      116.06       98.19      5.98 o
   5  19   0      181.80      180.99      7.80 o
   6  19   0      179.49      190.31      8.58 o
   7  19   0       22.44       25.38      5.57 o
   8  19   0       68.32       89.32      7.39 o
   9  19   0      110.44      115.48     10.50 o
  10  19   0        0.82        5.94      8.51 o
  11  19   0       11.93        7.74     10.82 o
  12  19   0        0.03      -13.63     13.63 o
  13  19   0        4.28      -19.90     19.90 o
   0  20   0        5.18        8.98      5.42 o
   1  20   0      194.63      192.10      6.11 o
   2  20   0      329.38      320.08      6.93 o
   3  20   0      121.28      116.37      5.84 o
   4  20   0        2.79        0.32      5.57 o
   5  20   0       54.65       39.59      6.17 o
   6  20   0      132.10      139.88      8.00 o
   7  20   0       58.52       55.32      6.46 o
   8  20   0      126.10      134.68      7.72 o
   9  20   0       51.01       55.28     10.18 o
  10  20   0       47.57       34.95     10.60 o
  11  20   0       63.98       45.28     10.52 o
  12  20   0       74.51      102.89     27.58 o
   1  21   0        5.10        1.48      4.40 o
   2  21   0      588.64      548.45     12.31 o
   3  21   0        4.49        4.70      5.43 o
   4  21   0      292.61      285.47      7.90 o
   5  21   0       55.37       57.36      7.14 o
   6  21   0        2.73       -3.39      7.21 o
   7  21   0      152.88      158.77      9.47 o
   8  21   0        8.26       12.07      9.04 o
   9  21   0       22.05       29.29      8.17 o
  10  21   0       24.40       35.85     16.55 o
  11  21   0        5.92       17.67     14.15 o
  12  21   0        0.55       12.69     18.48 o
   0  22   0       78.45       55.97      9.34 o
   1  22   0       16.13       29.02      4.60 o
   2  22   0       83.70       88.15      6.74 o
   3  22   0      106.40      116.77      6.06 o
   4  22   0        4.43        2.57      5.98 o
   5  22   0       24.51       21.31      8.06 o
   6  22   0       45.49       44.85      8.00 o
   7  22   0       48.34       40.77      9.51 o
   8  22   0        2.62       -0.81     10.46 o
   9  22   0       40.53       48.86      8.85 o
  10  22   0       24.10       29.46     22.19 o
  11  22   0        5.37       21.81     14.75 o
   1  23   0       22.68       21.05      6.86 o
   2  23   0        1.82        0.84      5.11 o
   3  23   0       27.87       22.01      5.63 o
   4  23   0      155.56      161.87      8.95 o
   5  23   0      144.59      164.30      8.51 o
   6  23   0        8.93       17.72      8.04 o
   7  23   0       24.91       10.02      9.48 o
   8  23   0       26.98       40.90     11.13 o
   9  23   0        6.88        6.42     14.07 o
  10  23   0        0.06       -8.48     24.27 o
   0  24   0       87.70      103.11     11.36 o
   1  24   0       36.18       42.06      7.52 o
   2  24   0      200.56      187.85      6.29 o
   3  24   0       20.91       26.43      6.23 o
   4  24   0        2.92        2.57      6.92 o
   5  24   0        2.83        3.66      8.19 o
   6  24   0        2.79        8.39      8.24 o
   7  24   0        1.08       15.02     10.02 o
   8  24   0      150.17      168.97     17.04 o
   9  24   0        2.66       -2.97     16.09 o
   1  25   0       18.17       15.42      7.76 o
   2  25   0        1.33       -7.92      7.92 o
   3  25   0      183.16      174.02      7.74 o
   4  25   0       67.01       58.60      7.49 o
   5  25   0        4.15        9.19      7.84 o
   6  25   0      110.14      117.26     11.75 o
   7  25   0        0.88      -16.90     16.90 o
   8  25   0        4.56       -5.93     15.43 o
   0  26   0       16.23       16.81     11.76 o
   1  26   0       40.13       35.18      8.43 o
   2  26   0        0.48       -9.22      9.22 o
   3  26   0        0.73       15.80      7.53 o
   4  26   0       35.96       30.44      8.75 o
   5  26   0       24.83       45.23      9.62 o
   6  26   0       14.21        2.18     11.30 o
   7  26   0        5.95        2.04     15.04 o
   1  27   0        1.10       -7.91      8.55 o
   2  27   0        5.88       -3.98      9.86 o
   3  27   0       59.95       57.73     10.70 o
   4  27   0        0.63        5.57     10.75 o
   5  27   0       11.19       27.50     11.53 o
   6  27   0        0.93      -26.56     34.79 o
   0  28   0        5.71       10.92     12.77 o
   1  28   0       23.58       16.89     12.49 o
   2  28   0        1.84       -2.92     10.47 o
   3  28   0        6.98       17.17     10.75 o
 -18   1   1       33.50       22.60     14.85 o
 -17   1   1        8.04        6.11     12.64 o
 -16   1   1        1.19       -4.73     10.80 o
 -15   1   1       42.46       47.19     10.66 o
 -14   1   1        5.72        3.86      8.82 o
 -13   1   1      123.18      119.60      9.69 o
 -12   1   1      167.57      174.90      9.64 o
 -11   1   1      139.01      147.21      5.01 o
 -10   1   1       16.91       18.36      3.25 o
  -9   1   1       30.33       42.47      2.93 o
  -8   1   1      276.83      284.81      4.21 o
  -7   1   1      346.36      388.36      4.22 o
  -6   1   1     4507.55     4769.62     27.51 o
  -5   1   1      159.13      158.25      2.71 o
  -4   1   1     1123.04     1073.39      6.78 o
  -3   1   1      489.38      471.49      3.45 o
  -2   1   1     2429.70     2437.24     14.78 o
  -1   1   1     6366.86     6562.85     37.93 o
   0   1   1       29.29       38.84      1.55 o
   1   1   1     3609.37     3934.90     22.26 o
   2   1   1        6.91        8.26      0.73 o
   3   1   1      460.23      478.26      3.73 o
   4   1   1      610.18      627.72      4.92 o
   5   1   1     1021.53      955.84      7.28 o
   6   1   1     1612.61     1715.43     12.11 o
   7   1   1     3356.85     3531.95     22.71 o
   8   1   1      525.96      545.25      5.86 o
   9   1   1       31.87       24.62      3.02 o
  10   1   1      387.66      371.02      6.33 o
  11   1   1       10.54        5.43      5.67 o
  12   1   1      175.75      179.12      8.34 o
  13   1   1      580.68      548.76     12.86 o
  14   1   1       21.93       25.60      8.40 o
  15   1   1        0.68       -1.79      9.88 o
  16   1   1       36.29       33.88     12.11 o
  17   1   1        3.78       -7.02     14.03 o
 -18   2   1        8.42       12.71     14.66 o
 -17   2   1       60.54       77.36     15.93 o
 -16   2   1       20.17       17.54     12.15 o
 -15   2   1       42.87       40.15     10.55 o
 -14   2   1      308.78      285.66     11.00 o
 -13   2   1      105.76      107.02      8.19 o
 -12   2   1      111.95      109.06      7.47 o
 -11   2   1       85.25       92.30      4.71 o
 -10   2   1      460.40      436.16      6.35 o
  -9   2   1      582.81      550.75      6.26 o
  -8   2   1      567.56      589.92      5.78 o
  -7   2   1      389.87      364.76      4.25 o
  -6   2   1    10408.16    11015.99     65.03 o
  -5   2   1     2793.71     2626.60     16.27 o
  -4   2   1      695.75      698.64      4.90 o
  -3   2   1        7.94        7.37      0.87 o
  -2   2   1      592.11      605.58      4.05 o
  -1   2   1     7701.69     7935.24     43.61 o
   0   2   1     9108.83     9403.26     50.94 o
   1   2   1       18.19       27.96      1.47 o
   2   2   1      589.59      545.21      3.74 o
   3   2   1      953.59      944.24      6.32 o
   4   2   1      635.70      627.12      4.68 o
   5   2   1     1466.39     1554.39      9.80 o
   6   2   1     1589.45     1557.95     10.84 o
   7   2   1      611.36      692.60      6.09 o
   8   2   1      102.73      103.59      3.17 o
   9   2   1      451.32      430.27      5.70 o
  10   2   1        8.55        7.74      3.58 o
  11   2   1      655.07      627.31     11.12 o
  12   2   1      237.77      271.42      9.05 o
  13   2   1       19.04       13.32      7.97 o
  14   2   1      454.12      493.59     12.54 o
  15   2   1      118.30      110.46     12.96 o
  16   2   1       44.72       56.43     17.02 o
  17   2   1        0.04        4.60     14.22 o
 -18   3   1        1.56       -1.49     35.60 o
 -17   3   1       24.10       17.45     16.09 o
 -16   3   1        3.17        9.57     12.49 o
 -15   3   1       20.79       26.90     10.40 o
 -14   3   1      220.55      215.33     11.38 o
 -13   3   1      114.23       98.89      7.93 o
 -12   3   1      914.76      960.08     15.70 o
 -11   3   1     2391.32     2254.78     20.51 o
 -10   3   1      589.21      573.81      7.13 o
  -9   3   1     1077.50     1029.90      9.08 o
  -8   3   1     1986.20     1982.36     14.11 o
  -7   3   1      499.53      568.36      5.34 o
  -6   3   1        2.16        6.95      1.72 o
  -5   3   1      928.34      897.59      6.39 o
  -4   3   1      387.82      423.40      3.71 o
  -3   3   1     2104.10     2074.48     12.10 o
  -2   3   1    12233.93    12019.79     68.61 o
  -1   3   1    12535.09    13166.79     72.59 o
   0   3   1    11137.54    11500.04     67.82 o
   1   3   1     4793.26     5079.28     28.73 o
   2   3   1      952.04      906.71      6.23 o
   3   3   1     1912.44     2076.07     12.84 o
   4   3   1       11.16       13.04      1.39 o
   5   3   1     1338.95     1255.06      8.18 o
   6   3   1     1265.69     1205.58      8.59 o
   7   3   1      557.96      506.67      5.43 o
   8   3   1     3622.26     3659.34     23.73 o
   9   3   1       40.72       33.94      3.11 o
  10   3   1      176.54      184.28      5.45 o
  11   3   1      161.35      170.31      7.42 o
  12   3   1       21.87       19.94      7.16 o
  13   3   1       35.36       20.73      7.61 o
  14   3   1       58.67       72.89     11.60 o
  15   3   1       82.14      111.00     11.65 o
  16   3   1       12.85       25.09     11.88 o
  17   3   1       59.49       67.41     16.41 o
 -17   4   1       73.40      108.73     17.46 o
 -16   4   1      292.15      317.40     15.40 o
 -15   4   1      310.69      338.35     15.08 o
 -14   4   1      406.74      419.61     13.07 o
 -13   4   1       66.17       87.14      8.42 o
 -12   4   1        9.64       15.89      6.82 o
 -11   4   1       26.01       40.20      4.84 o
 -10   4   1      329.60      330.35      5.50 o
  -9   4   1      606.20      570.04      6.37 o
  -8   4   1     3838.50     3682.49     22.58 o
  -7   4   1      612.25      545.87      4.97 o
  -6   4   1     6380.60     6286.43     37.59 o
  -5   4   1     2789.98     2571.53     16.41 o
  -4   4   1     4979.65     4975.82     28.32 o
  -3   4   1      121.50       93.36      1.96 o
  -2   4   1     1035.26     1092.85      6.28 o
  -1   4   1     9498.08    10191.30     58.74 o
   0   4   1    10689.82    11156.19     71.07 o
   1   4   1    59565.71    58558.36    411.68 o
   2   4   1     2280.53     2215.13     13.45 o
   3   4   1     7025.83     6877.59     38.69 o
   4   4   1     3477.51     3434.26     20.36 o
   5   4   1     2876.39     3078.01     19.03 o
   6   4   1     1092.37     1088.06      7.95 o
   7   4   1      219.74      259.43      3.85 o
   8   4   1       14.95       13.23      2.10 o
   9   4   1     1161.69     1110.05     10.26 o
  10   4   1      702.28      656.97      9.27 o
  11   4   1      476.34      488.62     10.90 o
  12   4   1      474.42      498.73     11.57 o
  13   4   1      486.35      488.82     15.83 o
  14   4   1       66.65       74.52     11.31 o
  15   4   1       19.65       25.94     11.99 o
  16   4   1        3.61       -6.32     11.90 o
  17   4   1       50.19       65.93     35.47 o
 -17   5   1       92.58      118.87     14.96 o
 -16   5   1        9.71       15.41     12.75 o
 -15   5   1        1.07       10.81     11.35 o
 -14   5   1      100.80      103.17     12.09 o
 -13   5   1      580.86      526.24     13.12 o
 -12   5   1     1193.95     1167.80     15.66 o
 -11   5   1       27.64       38.37      5.30 o
 -10   5   1      820.00      781.09      8.72 o
  -9   5   1     2965.49     2834.79     18.60 o
  -8   5   1      675.92      640.07      5.89 o
  -7   5   1       75.35      108.44      2.87 o
  -6   5   1     4160.74     4213.35     25.07 o
  -5   5   1     2074.21     2108.20     12.72 o
  -4   5   1     6298.00     6196.12     37.74 o
  -3   5   1     5042.36     5092.78     29.54 o
  -2   5   1    14285.93    14201.78     77.72 o
  -1   5   1    30932.61    31156.63    188.30 o
   0   5   1     1560.46     1557.46     10.43 o
   1   5   1     9772.67     9992.33     63.83 o
   2   5   1     3265.02     3464.08     29.37 o
   3   5   1     2223.75     2472.54     15.10 o
   4   5   1      346.95      340.33      3.47 o
   5   5   1     2419.50     2219.12     13.78 o
   6   5   1     4774.52     4783.86     29.12 o
   7   5   1     2695.64     2722.75     18.97 o
   8   5   1     2054.75     2030.81     15.07 o
   9   5   1      852.42      903.69     11.53 o
  10   5   1      307.02      321.79      6.82 o
  11   5   1      153.76      147.86      6.89 o
  12   5   1        2.33       -0.70      7.29 o
  13   5   1       37.18       46.20      9.09 o
  14   5   1      201.78      198.62     12.60 o
  15   5   1      171.07      160.53     13.63 o
  16   5   1       51.89       79.54     13.80 o
 -17   6   1       32.19       15.07     13.96 o
 -16   6   1       85.14       70.86     12.91 o
 -15   6   1      423.55      428.80     15.76 o
 -14   6   1      611.58      582.29     17.84 o
 -13   6   1      518.15      462.40     13.22 o
 -12   6   1      102.07      123.05      7.48 o
 -11   6   1      341.71      357.24      8.81 o
 -10   6   1       24.69       22.48      4.23 o
  -9   6   1     1363.75     1328.19     10.42 o
  -8   6   1     2566.04     2527.02     16.10 o
  -7   6   1     4794.54     4696.63     30.20 o
  -6   6   1     6053.79     5941.22     34.80 o
  -5   6   1    11248.28    11333.88     64.98 o
  -4   6   1      253.99      311.84      2.87 o
  -3   6   1     2557.01     2607.19     15.14 o
  -2   6   1      117.09      147.78      1.78 o
  -1   6   1     1508.40     1563.93      9.62 o
   0   6   1     6001.89     6028.12     41.18 o
   1   6   1     3086.41     2998.77     20.89 o
   2   6   1    18842.31    19136.28    120.78 o
   3   6   1     3961.85     3815.68     22.35 o
   4   6   1     1997.06     2009.87     12.99 o
   5   6   1     5212.22     5358.03     33.92 o
   6   6   1      183.90      183.15      3.02 o
   7   6   1       99.12       89.67      2.93 o
   8   6   1        3.92        6.72      2.72 o
   9   6   1     1050.92      995.11      9.59 o
  10   6   1     1278.72     1155.68     13.32 o
  11   6   1      139.29      146.00      7.49 o
  12   6   1      265.90      317.92     12.02 o
  13   6   1      401.67      412.85     12.65 o
  14   6   1      153.11      168.22     11.40 o
  15   6   1        1.48       13.14     11.99 o
  16   6   1        5.95       -0.26     15.02 o
 -17   7   1        1.95       33.08     15.11 o
 -16   7   1      138.08      150.76     14.11 o
 -15   7   1       14.31       29.70     11.70 o
 -14   7   1      137.84      149.47     10.69 o
 -13   7   1      443.91      449.12     14.57 o
 -12   7   1     1253.76     1213.25     18.46 o
 -11   7   1     2193.92     2115.61     21.78 o
 -10   7   1     1626.39     1564.92     14.79 o
  -9   7   1     3860.22     3614.93     25.10 o
  -8   7   1      347.77      310.88      5.80 o
  -7   7   1      489.95      554.16      5.18 o
  -6   7   1      290.44      313.01      3.67 o
  -5   7   1     2175.42     2252.65     13.26 o
  -4   7   1      222.37      315.76      2.93 o
  -3   7   1    13666.40    13800.23     78.96 o
  -2   7   1     4882.97     4918.71     29.94 o
  -1   7   1     7059.11     7519.54     46.75 o
   0   7   1     5155.85     5237.12     35.92 o
   1   7   1     1829.21     2077.57     16.55 o
   2   7   1      322.70      322.43      3.06 o
   3   7   1      969.62     1111.28      8.01 o
   4   7   1     6173.52     6539.14     38.87 o
   5   7   1      930.51      831.24      6.93 o
   6   7   1     4684.58     4556.19     30.21 o
   7   7   1     1994.92     1918.12     13.71 o
   8   7   1     2253.03     2280.09     16.20 o
   9   7   1     2078.91     2056.39     16.16 o
  10   7   1       16.35       13.53      5.31 o
  11   7   1        5.32        0.25      6.76 o
  12   7   1      153.76      165.12      9.56 o
  13   7   1      273.00      249.31     11.19 o
  14   7   1      186.78      175.53     11.68 o
  15   7   1       75.63       66.04     13.04 o
  16   7   1      146.37      177.19     20.05 o
 -17   8   1       66.76      118.99     26.99 o
 -16   8   1      134.71      134.21     15.65 o
 -15   8   1      234.69      269.45     14.41 o
 -14   8   1      116.48      122.73     10.51 o
 -13   8   1      611.13      566.66     14.87 o
 -12   8   1      170.11      180.71      9.19 o
 -11   8   1      423.82      453.73     11.49 o
 -10   8   1        0.72        2.61      3.77 o
  -9   8   1      785.13      742.07      7.44 o
  -8   8   1      974.94     1020.51      8.38 o
  -7   8   1     3704.59     3610.75     23.13 o
  -6   8   1     1672.19     1440.55      9.85 o
  -5   8   1     2943.81     2962.87     17.89 o
  -4   8   1     7194.02     7780.23     44.91 o
  -3   8   1       62.55       72.08      1.55 o
  -2   8   1     2133.79     2167.71     13.97 o
  -1   8   1     1602.79     1728.14     10.96 o
   0   8   1      826.28      776.86      6.39 o
   1   8   1       47.22       39.49      1.72 o
   2   8   1     5023.88     5048.14     31.68 o
   3   8   1     6426.44     6784.13     49.85 o
   4   8   1      557.17      465.60      4.80 o
   5   8   1      667.05      690.19      5.70 o
   6   8   1        1.76       -0.39      2.08 o
   7   8   1      186.54      199.19      3.68 o
   8   8   1     2288.37     2190.49     19.08 o
   9   8   1     1534.11     1445.15     13.98 o
  10   8   1      264.42      238.47      7.28 o
  11   8   1      933.94      912.00     15.53 o
  12   8   1      888.81      890.28     17.40 o
  13   8   1      163.04      173.48     10.70 o
  14   8   1       45.22       50.10     10.74 o
  15   8   1       17.56        6.11     12.42 o
  16   8   1       87.28       90.55     16.15 o
 -17   9   1       25.34       11.99     18.73 o
 -16   9   1       71.45       51.14     14.91 o
 -15   9   1       29.55       33.66     13.43 o
 -14   9   1        5.44        2.34     10.64 o
 -13   9   1      405.53      377.79     12.39 o
 -12   9   1       30.45       25.42      7.57 o
 -11   9   1       16.44       15.01      6.25 o
 -10   9   1     2727.82     2608.91     24.01 o
  -9   9   1       33.91       29.57      3.57 o
  -8   9   1     1324.60     1268.67     10.13 o
  -7   9   1      159.58      152.62      3.33 o
  -6   9   1      446.62      461.17      4.74 o
  -5   9   1       93.36       92.40      2.18 o
  -4   9   1     3209.98     3469.88     21.05 o
  -3   9   1     2015.02     1838.24     12.82 o
  -2   9   1     3372.06     3348.38     21.83 o
  -1   9   1     2183.55     2359.03     15.57 o
   0   9   1     1490.54     1498.44     11.38 o
   1   9   1     1889.60     2157.07     17.32 o
   2   9   1       84.49       95.23      2.14 o
   3   9   1       57.44       75.13      2.35 o
   4   9   1      382.88      405.24      4.90 o
   5   9   1     3618.78     3657.42     26.14 o
   6   9   1     1351.44     1257.28     10.12 o
   7   9   1      983.61      899.23      8.32 o
   8   9   1      327.28      312.63      7.81 o
   9   9   1      793.26      783.25      9.83 o
  10   9   1       32.60       42.23      6.05 o
  11   9   1       13.10       28.65      7.26 o
  12   9   1        1.19        2.00      8.23 o
  13   9   1       26.69       -1.39      9.37 o
  14   9   1       43.49       27.51     10.51 o
  15   9   1       99.25       92.13     14.95 o
  16   9   1       25.63       10.73     17.81 o
 -16  10   1        3.67        1.31     25.33 o
 -15  10   1      143.95      141.71     12.90 o
 -14  10   1       35.81       38.61     18.17 o
 -13  10   1      117.34      130.40     10.34 o
 -12  10   1      459.38      419.36     12.26 o
 -11  10   1       28.81       28.32      6.48 o
 -10  10   1      119.85      121.04      5.69 o
  -9  10   1      708.73      737.72      8.58 o
  -8  10   1      313.38      314.16      4.89 o
  -7  10   1      254.77      246.20      4.08 o
  -6  10   1     3123.03     3236.92     20.74 o
  -5  10   1       15.84       10.94      1.80 o
  -4  10   1     2043.92     2294.56     15.09 o
  -3  10   1      130.30      160.72      2.75 o
  -2  10   1       57.02       71.57      1.93 o
  -1  10   1       62.07       56.37      1.50 o
   0  10   1     2140.28     2328.68     18.57 o
   1  10   1     5137.98     5586.60     43.06 o
   2  10   1     1226.30     1167.48      9.71 o
   3  10   1     1670.33     1599.14     13.02 o
   4  10   1     1115.62     1174.58     10.75 o
   5  10   1        6.95        5.36      2.12 o
   6  10   1        3.96       -2.58      2.58 o
   7  10   1       20.21       17.29      2.77 o
   8  10   1        2.87       -3.45      3.59 o
   9  10   1      202.62      177.75      5.54 o
  10  10   1      146.78      133.52      6.90 o
  11  10   1       36.04       38.04      7.26 o
  12  10   1       91.20       83.93      9.03 o
  13  10   1       35.06       29.78      9.36 o
  14  10   1        3.76        6.28     11.16 o
  15  10   1       20.15       24.41     14.10 o
  16  10   1        5.20        7.18     17.15 o
 -16  11   1       32.68        5.00     17.11 o
 -15  11   1        2.34       -7.71     11.79 o
 -14  11   1       12.58        7.96     10.74 o
 -13  11   1        0.82       13.57      8.89 o
 -12  11   1        6.03        8.06      8.11 o
 -11  11   1      169.24      171.18      8.15 o
 -10  11   1      121.95      114.73      6.22 o
  -9  11   1      313.53      291.24      6.67 o
  -8  11   1       51.63       37.19      3.15 o
  -7  11   1       90.79      103.48      3.04 o
  -6  11   1      206.94      204.58      3.30 o
  -5  11   1       22.42       21.94      1.91 o
  -4  11   1      916.68      948.27      8.43 o
  -3  11   1      303.28      282.09      3.93 o
  -2  11   1      245.18      278.92      3.50 o
  -1  11   1     1605.29     1740.49     13.47 o
   0  11   1     3098.52     3288.04     31.75 o
   1  11   1     1841.31     2024.33     17.25 o
   2  11   1        0.41       -1.80      1.80 o
   3  11   1       12.64       13.48      2.32 o
   4  11   1      138.06      129.37      3.50 o
   5  11   1       95.41       84.70      3.61 o
   6  11   1      403.37      386.01      6.66 o
   7  11   1       23.11       31.08      3.88 o
   8  11   1      777.39      698.65      8.99 o
   9  11   1        5.58        3.17      4.34 o
  10  11   1        3.24       -1.98      5.82 o
  11  11   1       85.05       80.55      7.59 o
  12  11   1      643.67      628.61     16.18 o
  13  11   1      107.66      117.99     12.68 o
  14  11   1        2.12        4.47     11.00 o
  15  11   1       69.15       76.45     14.54 o
 -16  12   1        1.98       -8.91     16.77 o
 -15  12   1       26.90       41.26     14.19 o
 -14  12   1        0.67       -3.73     10.88 o
 -13  12   1      155.65      174.95     10.54 o
 -12  12   1       38.91       37.99     11.00 o
 -11  12   1      245.80      230.50      9.02 o
 -10  12   1        1.26        4.31      5.04 o
  -9  12   1        9.35       -1.40      3.86 o
  -8  12   1       42.80       47.95      3.41 o
  -7  12   1      147.80      133.89      3.31 o
  -6  12   1       13.59       11.31      2.28 o
  -5  12   1        4.89        7.47      2.09 o
  -4  12   1       33.73       54.34      2.31 o
  -3  12   1        4.58        2.73      2.10 o
  -2  12   1       18.27        7.94      2.09 o
  -1  12   1      347.21      384.59      4.59 o
   0  12   1      204.36      237.60     10.38 o
   1  12   1      430.99      479.78      6.44 o
   2  12   1       56.87       46.91      2.13 o
   3  12   1       77.47       85.43      2.84 o
   4  12   1       31.97       32.10      2.85 o
   5  12   1      391.25      416.15      6.55 o
   6  12   1      354.26      371.28      6.71 o
   7  12   1       35.38       36.23      3.82 o
   8  12   1      216.40      197.92      6.21 o
   9  12   1      103.60       85.87      5.70 o
  10  12   1       38.04       34.77      5.47 o
  11  12   1        4.15        0.43      7.08 o
  12  12   1       98.86       84.83      9.47 o
  13  12   1      107.53      132.36     10.93 o
  14  12   1       75.55       78.07     13.29 o
  15  12   1       19.00       24.70     13.72 o
 -16  13   1       67.75      117.79     27.19 o
 -15  13   1       41.42       30.27     13.82 o
 -14  13   1        3.97        8.33     10.77 o
 -13  13   1      402.52      426.83     13.49 o
 -12  13   1        8.35       14.18      8.36 o
 -11  13   1      166.31      175.64      8.11 o
 -10  13   1       19.93       15.26      4.85 o
  -9  13   1       59.63       62.36      4.29 o
  -8  13   1       36.94       36.96      3.28 o
  -7  13   1      936.85      949.09      9.64 o
  -6  13   1        1.72        0.25      2.63 o
  -5  13   1       47.59       48.85      2.73 o
  -4  13   1       64.16       53.44      2.91 o
  -3  13   1      106.77      106.73      3.20 o
  -2  13   1      209.65      214.27      3.96 o
  -1  13   1      359.15      364.06      4.85 o
   0  13   1     1173.61     1131.81     13.42 o
   1  13   1        6.34        8.38      2.87 o
   2  13   1       35.49       42.04      2.28 o
   3  13   1       95.17       84.48      2.90 o
   4  13   1        1.45       -2.52      2.77 o
   5  13   1      157.02      160.53      4.89 o
   6  13   1        8.04       15.24      3.84 o
   7  13   1      485.11      506.32     12.94 o
   8  13   1       40.69       58.71      4.71 o
   9  13   1       27.94       37.08      5.76 o
  10  13   1      186.73      188.34      8.81 o
  11  13   1       18.63       10.64      9.13 o
  12  13   1        9.40        7.34     10.99 o
  13  13   1       15.32        4.55      8.95 o
  14  13   1        5.78       -1.48     11.15 o
  15  13   1       18.05       32.01     12.32 o
 -15  14   1       39.51       61.69     14.45 o
 -14  14   1       28.69       38.30     10.84 o
 -13  14   1        0.14       -8.87      8.87 o
 -12  14   1       19.41       17.08      8.16 o
 -11  14   1      115.13      124.17      7.21 o
 -10  14   1       54.43       55.52      4.84 o
  -9  14   1      119.14      130.09      5.63 o
  -8  14   1       55.23       61.81      4.12 o
  -7  14   1     2102.05     2006.96     16.81 o
  -6  14   1       32.71       35.74      2.84 o
  -5  14   1        2.94        8.95      3.02 o
  -4  14   1      243.59      216.17      4.92 o
  -3  14   1        4.15        1.76      2.74 o
  -2  14   1       90.34       95.32      3.11 o
  -1  14   1       42.23       25.57      2.26 o
   0  14   1       91.11      115.60      4.10 o
   1  14   1      436.32      423.80      6.26 o
   2  14   1     1229.51     1240.90     11.66 o
   3  14   1      135.19      135.79      3.34 o
   4  14   1      616.51      647.10      7.74 o
   5  14   1      352.25      341.42      6.99 o
   6  14   1      463.29      495.74      8.79 o
   7  14   1      452.59      479.83     10.14 o
   8  14   1       87.29       70.26      7.13 o
   9  14   1       17.06        4.22      5.24 o
  10  14   1       23.28       24.28      6.41 o
  11  14   1       29.76       34.75      7.76 o
  12  14   1      122.47      148.51     12.12 o
  13  14   1       11.56       -9.15     11.96 o
  14  14   1       15.06        9.95     17.26 o
 -15  15   1       82.90      117.02     19.23 o
 -14  15   1       26.76       20.76     17.31 o
 -13  15   1       26.63       25.54     11.07 o
 -12  15   1       95.54       94.64     10.67 o
 -11  15   1      114.85      126.16      8.13 o
 -10  15   1      320.88      353.55     11.93 o
  -9  15   1        8.10        3.70      4.73 o
  -8  15   1      443.75      440.96      7.00 o
  -7  15   1        5.11        3.46      3.01 o
  -6  15   1      525.67      553.66      9.00 o
  -5  15   1     1033.66      999.48     10.95 o
  -4  15   1      823.72      805.92      9.82 o
  -3  15   1      405.53      399.13      6.09 o
  -2  15   1      218.35      216.29      4.37 o
  -1  15   1      401.27      378.37      5.77 o
   0  15   1     1100.55     1043.93     11.94 o
   1  15   1      304.06      312.67      7.21 o
   2  15   1      237.20      236.66      4.95 o
   3  15   1      124.75      137.13      3.96 o
   4  15   1       64.10       61.37      3.46 o
   5  15   1      112.23      107.74      4.38 o
   6  15   1      200.87      207.96      5.84 o
   7  15   1     1176.80     1155.53     16.20 o
   8  15   1       43.16       63.48      9.52 o
   9  15   1       82.09      101.12      9.68 o
  10  15   1      261.23      272.56     14.12 o
  11  15   1       43.93       39.13      7.43 o
  12  15   1       24.40       24.73      8.87 o
  13  15   1        0.65        6.36     16.14 o
  14  15   1        0.81      -22.28     22.28 o
 -15  16   1        2.90        2.21     18.28 o
 -14  16   1       28.07       31.77     17.21 o
 -13  16   1       19.36       18.99     10.88 o
 -12  16   1        2.81       -0.29      9.81 o
 -11  16   1       35.57       42.52      7.22 o
 -10  16   1      298.57      314.56      9.14 o
  -9  16   1      121.17      143.81      5.87 o
  -8  16   1       71.36       94.18      5.63 o
  -7  16   1     1142.15     1106.48     13.68 o
  -6  16   1      865.07      845.21     10.24 o
  -5  16   1      312.82      285.81      6.74 o
  -4  16   1       45.91       45.52      4.29 o
  -3  16   1        1.60       -2.54      3.56 o
  -2  16   1      438.10      417.89      8.40 o
  -1  16   1     1149.81     1126.63     13.93 o
   0  16   1       78.53       83.10      3.77 o
   1  16   1      727.84      733.06     11.66 o
   2  16   1     1126.77     1108.62     12.10 o
   3  16   1      617.11      593.38      7.88 o
   4  16   1      443.47      438.46      8.20 o
   5  16   1       66.46       70.83      4.34 o
   6  16   1      658.25      674.74      9.91 o
   7  16   1        1.14        4.35      5.56 o
   8  16   1      280.30      258.30      8.84 o
   9  16   1        6.24       -8.12      8.91 o
  10  16   1      162.18      174.03     13.05 o
  11  16   1       73.82       88.63     13.32 o
  12  16   1      135.36      169.07     19.55 o
  13  16   1      121.60      144.29     11.99 o
  14  16   1       13.94        3.84     17.97 o
 -14  17   1      119.73      131.82     19.32 o
 -13  17   1       69.24       78.33     14.86 o
 -12  17   1      264.94      288.69     10.37 o
 -11  17   1      302.99      325.23     12.07 o
 -10  17   1      176.47      188.52      7.97 o
  -9  17   1       64.07       62.63      5.62 o
  -8  17   1       69.92       58.29      6.16 o
  -7  17   1       51.60       45.73      4.85 o
  -6  17   1       45.37       41.64      5.24 o
  -5  17   1       39.91       44.68      4.89 o
  -4  17   1       30.90       29.43      4.35 o
  -3  17   1      394.59      350.18      8.49 o
  -2  17   1     1434.04     1494.74     15.22 o
  -1  17   1      506.12      502.20      8.51 o
   0  17   1      335.65      326.15      6.89 o
   1  17   1      562.29      546.26      8.80 o
   2  17   1        1.90        1.84      4.56 o
   3  17   1      426.17      378.55      7.68 o
   4  17   1      187.43      191.42      6.49 o
   5  17   1      277.54      260.26      6.17 o
   6  17   1      994.73      988.94     12.31 o
   7  17   1      155.91      157.37      6.85 o
   8  17   1      164.52      187.68      7.83 o
   9  17   1      204.51      259.32     11.71 o
  10  17   1       47.42       61.82     10.74 o
  11  17   1       46.40       87.57     13.34 o
  12  17   1       19.50      -10.46     15.62 o
  13  17   1        3.70        1.04     19.89 o
 -14  18   1        4.46       12.28     17.52 o
 -13  18   1      346.88      365.91     17.46 o
 -12  18   1        6.56       21.97     12.46 o
 -11  18   1       12.53       22.00     13.87 o
 -10  18   1       17.08       23.94      8.49 o
  -9  18   1       24.88       31.89      7.91 o
  -8  18   1      194.84      210.94      7.09 o
  -7  18   1      303.68      331.08      9.53 o
  -6  18   1      269.60      264.21      7.18 o
  -5  18   1      521.26      510.01      9.23 o
  -4  18   1      780.61      757.99     10.67 o
  -3  18   1      353.18      327.08      6.83 o
  -2  18   1      211.29      236.16      5.44 o
  -1  18   1       17.18       16.69      4.40 o
   0  18   1      117.73      105.30      6.03 o
   1  18   1      318.44      301.57      7.14 o
   2  18   1      548.26      558.21      9.01 o
   3  18   1      426.31      457.33     11.44 o
   4  18   1      208.22      224.41      5.88 o
   5  18   1        2.80       -5.15      5.15 o
   6  18   1      160.55      177.49      6.09 o
   7  18   1       95.61       75.75      6.22 o
   8  18   1      112.51      104.30      7.83 o
   9  18   1        1.82       -6.33      8.45 o
  10  18   1      113.59      125.74     11.19 o
  11  18   1       49.27       41.93     13.19 o
  12  18   1       98.97       88.73     17.25 o
  13  18   1       94.15      121.75     18.71 o
 -13  19   1       23.82       28.35     13.78 o
 -12  19   1       55.20       81.28     12.99 o
 -11  19   1      106.04      127.35     14.09 o
 -10  19   1       49.11       38.93      9.96 o
  -9  19   1      368.76      349.03     10.39 o
  -8  19   1       25.56       25.67      6.01 o
  -7  19   1        4.43        7.96      6.43 o
  -6  19   1       29.97       29.54      5.73 o
  -5  19   1        5.13       -0.70      4.97 o
  -4  19   1     1979.17     1867.78     20.29 o
  -3  19   1       81.34       92.85      4.76 o
  -2  19   1      583.75      584.50     13.76 o
  -1  19   1      576.65      553.44      9.69 o
   0  19   1        8.40        7.56      4.47 o
   1  19   1      281.59      279.25      7.79 o
   2  19   1        8.84       13.23      4.56 o
   3  19   1       76.35       77.29      5.29 o
   4  19   1      216.51      195.25      7.25 o
   5  19   1      656.87      634.33     10.88 o
   6  19   1      267.59      261.97      8.16 o
   7  19   1       24.52       22.11      6.48 o
   8  19   1       50.13       40.84      7.82 o
   9  19   1       45.50       60.46      9.05 o
  10  19   1       73.38       78.47     10.03 o
  11  19   1       28.97       36.38     13.65 o
  12  19   1        1.26       -4.45     20.01 o
 -13  20   1        7.88       23.88     25.09 o
 -12  20   1       43.30        2.53     17.74 o
 -11  20   1       93.41       98.24     13.93 o
 -10  20   1       41.69       48.70     10.05 o
  -9  20   1       34.52       41.25      6.78 o
  -8  20   1       70.26       71.19      9.82 o
  -7  20   1       34.52       35.06      6.95 o
  -6  20   1      357.51      340.92      8.39 o
  -5  20   1        6.23       -2.48      5.14 o
  -4  20   1        6.54        2.70      4.76 o
  -3  20   1      223.17      222.78      5.87 o
  -2  20   1      280.23      285.21      7.85 o
  -1  20   1       18.18       19.55      5.70 o
   0  20   1       48.35       46.69      5.08 o
   1  20   1        4.34        3.58      4.82 o
   2  20   1      770.92      728.37     11.67 o
   3  20   1      371.92      369.87      8.80 o
   4  20   1       74.61       71.33      7.47 o
   5  20   1      493.74      525.26     11.73 o
   6  20   1        0.06        2.20      5.78 o
   7  20   1        3.29       -6.41      6.41 o
   8  20   1       88.23       92.74     10.76 o
   9  20   1      157.13      148.73      9.81 o
  10  20   1       88.44      106.08     15.91 o
  11  20   1       96.95      127.70     14.66 o
  12  20   1        1.21       -2.18     15.88 o
 -12  21   1       14.62       22.81     18.59 o
 -11  21   1       38.80       28.03     13.85 o
 -10  21   1       49.18       36.32      8.28 o
  -9  21   1      101.43       88.91     10.84 o
  -8  21   1       47.63       45.88      9.57 o
  -7  21   1        3.52        0.00      7.69 o
  -6  21   1       38.71       43.85      6.61 o
  -5  21   1        3.76        7.59      5.47 o
  -4  21   1      304.24      284.88      8.90 o
  -3  21   1      403.35      411.54      9.26 o
  -2  21   1      482.80      475.04      9.89 o
  -1  21   1        6.16       -0.37      5.19 o
   0  21   1      128.83      128.56      6.20 o
   1  21   1        1.41       -5.06      5.06 o
   2  21   1      154.17      158.65      6.43 o
   3  21   1      133.81      101.44      6.26 o
   4  21   1      117.32      122.88      7.82 o
   5  21   1        6.26       17.88      7.52 o
   6  21   1       28.65        9.69      8.17 o
   7  21   1       95.94      104.14      6.92 o
   8  21   1       42.27       36.34     10.32 o
   9  21   1       55.90       47.98     11.27 o
  10  21   1       15.21       14.97     14.61 o
  11  21   1       27.34       21.51     12.43 o
 -11  22   1        2.69        4.82      9.83 o
 -10  22   1        6.98       16.54     12.97 o
  -9  22   1       32.51       38.69     10.96 o
  -8  22   1       93.24       81.55     11.16 o
  -7  22   1       49.70       57.80      9.51 o
  -6  22   1        9.67       20.66      6.63 o
  -5  22   1      102.63      101.29      6.50 o
  -4  22   1      276.54      269.01      6.97 o
  -3  22   1        0.69       10.19      5.56 o
  -2  22   1       17.72       14.27      5.80 o
  -1  22   1        0.09       -1.78      5.49 o
   0  22   1       37.83       35.36      5.62 o
   1  22   1       88.63       81.35      6.09 o
   2  22   1       28.25       33.80      5.69 o
   3  22   1       53.56       67.90      7.11 o
   4  22   1       25.98       30.23      7.32 o
   5  22   1       85.63       81.14      8.99 o
   6  22   1       21.56       10.31      7.79 o
   7  22   1        0.32       13.35      9.35 o
   8  22   1      105.47      131.37      8.81 o
   9  22   1       61.06       78.05     32.23 o
  10  22   1        6.57        9.86     15.32 o
 -10  23   1       26.39       27.55     17.05 o
  -9  23   1       10.71       -7.42     13.08 o
  -8  23   1       58.24       66.97     10.77 o
  -7  23   1      156.64      152.24     15.87 o
  -6  23   1        4.34       -5.99      8.35 o
  -5  23   1        2.32       12.74      6.12 o
  -4  23   1       49.22       45.66      5.39 o
  -3  23   1      137.65      122.49      7.12 o
  -2  23   1       13.94       11.06      5.58 o
  -1  23   1        0.37        0.57      5.78 o
   0  23   1       21.20       20.59      6.95 o
   1  23   1       22.23       22.34      5.84 o
   2  23   1        8.42        2.30      6.21 o
   3  23   1       16.38       16.54      7.00 o
   4  23   1       43.91       45.30      7.84 o
   5  23   1      112.06      102.99      8.20 o
   6  23   1       32.99       26.12      8.24 o
   7  23   1       18.84       26.85      9.71 o
   8  23   1        2.14      -11.55     11.55 o
   9  23   1       14.02       13.75     13.26 o
  10  23   1        0.87       -1.05     25.32 o
 -10  24   1       12.10       34.86     27.92 o
  -9  24   1        1.80      -17.19     17.19 o
  -8  24   1       55.19       75.85     13.01 o
  -7  24   1       55.87       50.32     10.04 o
  -6  24   1        1.91       -8.74      8.74 o
  -5  24   1       23.79       28.17      7.89 o
  -4  24   1        7.98        6.65      8.14 o
  -3  24   1        6.46        6.13      7.35 o
  -2  24   1       36.44       27.87      7.86 o
  -1  24   1       17.73       17.85      6.05 o
   0  24   1       33.44       35.16      6.20 o
   1  24   1        4.33       -0.92      6.39 o
   2  24   1        1.13       -1.41      6.39 o
   3  24   1        3.11        1.63      7.16 o
   4  24   1        1.02       -2.00      7.16 o
   5  24   1       56.61       38.47      8.07 o
   6  24   1        3.09        2.37      8.44 o
   7  24   1       69.98       79.92     12.31 o
   8  24   1        0.25       -6.82     16.62 o
   9  24   1        4.52       -2.43     15.87 o
  -9  25   1        6.36      -18.88     38.51 o
  -8  25   1        3.86       14.35     16.50 o
  -7  25   1        6.79        6.60     12.14 o
  -6  25   1       25.24       19.07     11.08 o
  -5  25   1        0.15        1.65      7.69 o
  -4  25   1       15.23       10.96     12.23 o
  -3  25   1       35.67       23.93      7.92 o
  -2  25   1        7.24        3.99      8.23 o
  -1  25   1        0.40        0.18      7.60 o
   0  25   1       30.76       32.00     10.46 o
   1  25   1        3.79        8.39      9.66 o
   2  25   1        5.28        7.13      6.18 o
   3  25   1       18.82       16.63      6.85 o
   4  25   1        4.01        0.02      7.39 o
   5  25   1       62.76       63.27      8.32 o
   6  25   1       21.15       10.12      9.72 o
   7  25   1        0.09        1.85     14.46 o
   8  25   1       10.17       15.40     15.60 o
  -7  26   1        3.72       27.72     15.75 o
  -6  26   1        0.64        4.59     18.65 o
  -5  26   1       17.62       14.61     15.67 o
  -4  26   1        4.39        0.40     12.52 o
  -3  26   1       23.18       28.01     10.26 o
  -2  26   1        2.34       -0.16      9.62 o
  -1  26   1        8.33       10.10      8.91 o
   0  26   1        3.57       -1.07      7.88 o
   1  26   1        2.88        4.98      6.85 o
   2  26   1        0.26       -5.44      7.10 o
   3  26   1       11.77        2.85      9.91 o
   4  26   1       47.00       42.19      8.38 o
   5  26   1       15.60       18.67      9.02 o
   6  26   1       40.48       37.54     10.20 o
  -6  27   1        0.36       11.31     14.89 o
  -5  27   1        0.15       13.34     14.23 o
  -4  27   1        6.45       17.13     13.71 o
  -3  27   1       96.50      101.61     11.61 o
  -2  27   1        0.77       10.06     10.11 o
  -1  27   1        0.39        7.67      9.59 o
   0  27   1       44.95       43.55      8.89 o
   1  27   1       23.66       22.36      8.49 o
   2  27   1        2.60       -6.75     10.30 o
   3  27   1        0.26       10.48      8.67 o
   4  27   1        0.47        7.47      9.41 o
   5  27   1        1.16       -2.99     10.14 o
  -4  28   1        0.61       23.22     37.83 o
  -3  28   1        4.52       -4.66     13.23 o
  -2  28   1        2.38        2.15     10.62 o
  -1  28   1        9.32      -10.31     10.31 o
   0  28   1        1.88       -0.23      9.01 o
   1  28   1       21.20       34.33     10.47 o
   2  28   1        0.58       21.07     18.94 o
   3  28   1        4.20       -8.85     10.60 o
 -18   0   2       16.87       11.27     19.19 o
 -17   0   2        2.83       35.83     21.42 o
 -16   0   2       17.70       36.76     19.78 o
 -15   0   2      458.76      450.87     20.24 o
 -14   0   2      668.85      643.06     28.57 o
 -13   0   2     1377.84     1350.00     30.63 o
 -12   0   2      665.21      678.95     16.88 o
 -11   0   2      973.98      957.16     18.37 o
 -10   0   2      895.13      907.06     11.96 o
  -9   0   2       42.61       54.94      4.23 o
  -8   0   2     1760.09     1689.70     16.55 o
  -7   0   2      285.53      153.83      3.75 o
  -6   0   2     1961.93     1915.99     17.71 o
  -5   0   2    17022.69    18081.15    158.29 o
  -4   0   2     6006.58     6079.87     54.14 o
  -3   0   2    12010.36    11795.99    103.49 o
  -2   0   2     2302.61     2161.23     18.42 o
  -1   0   2    10865.50    11420.13    102.59 o
   0   0   2     2062.17     2262.40     17.79 o
   1   0   2    37265.57    39297.94    296.82 o
   2   0   2     2734.46     2743.65     25.70 o
   3   0   2     4623.39     4675.63     39.60 o
   4   0   2     7558.78     7516.60     63.12 o
   5   0   2     1040.63      935.97      9.88 o
   6   0   2     3612.36     3614.37     31.87 o
   7   0   2     1232.90     1290.79     15.09 o
   8   0   2     2069.98     2144.63     21.91 o
   9   0   2      153.54      150.03      6.21 o
  10   0   2      101.75      109.44      8.14 o
  11   0   2      172.03      151.56      9.77 o
  12   0   2       83.44       82.65     11.39 o
  13   0   2        6.26       -9.22     11.41 o
  14   0   2      466.25      517.38     18.34 o
  15   0   2        9.11      -15.08     15.08 o
  16   0   2       69.39       42.04     30.21 o
 -18   1   2       94.27      102.54     15.52 o
 -17   1   2      363.71      385.52     29.59 o
 -16   1   2      159.16      140.03     14.06 o
 -15   1   2      383.44      391.42     14.43 o
 -14   1   2      195.41      211.14     10.44 o
 -13   1   2       13.03       16.25      8.02 o
 -12   1   2       19.92       21.55      6.75 o
 -11   1   2     1118.91     1065.01     10.01 o
 -10   1   2     1096.37     1043.02      9.24 o
  -9   1   2     1668.94     1556.73     11.86 o
  -8   1   2     3540.43     3436.19     21.16 o
  -7   1   2     8439.18     8317.78     49.67 o
  -6   1   2     4346.37     4341.61     26.50 o
  -5   1   2      365.04      382.97      3.77 o
  -4   1   2       55.91       95.33      1.85 o
  -3   1   2     1330.40     1257.49      8.37 o
  -2   1   2       83.91       87.78      1.41 o
  -1   1   2    12433.71    12298.45     68.88 o
   0   1   2    41406.71    41128.58    225.05 o
   1   1   2     9286.66     9258.95     54.53 o
   2   1   2    14490.36    14750.55     84.33 o
   3   1   2      425.50      418.54      3.62 o
   4   1   2     1541.90     1576.57     10.96 o
   5   1   2       98.51      110.92      2.52 o
   6   1   2      563.66      598.66      5.85 o
   7   1   2      187.05      170.94      3.55 o
   8   1   2     3149.86     3069.83     21.07 o
   9   1   2     1258.25     1208.16     10.95 o
  10   1   2       52.59       60.80      5.66 o
  11   1   2      799.92      819.99     12.32 o
  12   1   2      534.47      537.06     11.39 o
  13   1   2        7.53       12.98      8.07 o
  14   1   2        2.01       -2.43      9.22 o
  15   1   2       75.88       62.83     13.66 o
  16   1   2        2.64        9.39     17.47 o
 -18   2   2        4.51        5.85     15.84 o
 -17   2   2        2.16      -11.45     13.15 o
 -16   2   2       54.79       38.38     11.49 o
 -15   2   2      111.94      113.78     11.80 o
 -14   2   2      564.18      547.65     25.92 o
 -13   2   2     1387.63     1274.95     20.99 o
 -12   2   2      193.10      223.24      7.94 o
 -11   2   2     1511.67     1486.98     13.40 o
 -10   2   2     2872.16     2802.45     20.22 o
  -9   2   2       18.01       21.44      2.62 o
  -8   2   2        3.47        2.79      1.67 o
  -7   2   2      307.45      265.59      3.79 o
  -6   2   2     6054.54     6170.50     37.95 o
  -5   2   2     3387.69     3323.62     20.42 o
  -4   2   2    16186.27    16352.98    100.94 o
  -3   2   2     3481.34     3429.95     20.73 o
  -2   2   2    12950.53    12753.21     71.30 o
  -1   2   2     3869.62     4058.92     22.59 o
   0   2   2     6119.19     6341.18     35.75 o
   1   2   2     3909.02     4110.60     24.53 o
   2   2   2      669.79      715.56      6.13 o
   3   2   2     4738.55     4862.70     32.44 o
   4   2   2     2329.81     2209.20     20.04 o
   5   2   2     4202.98     4056.80     26.26 o
   6   2   2     4043.12     4049.80     26.47 o
   7   2   2      535.58      540.47      6.77 o
   8   2   2      246.64      237.91      4.37 o
   9   2   2       25.00       24.36      3.53 o
  10   2   2       79.47       67.86      5.72 o
  11   2   2      207.13      183.50      7.54 o
  12   2   2      341.09      320.39      9.28 o
  13   2   2      516.08      534.87     13.65 o
  14   2   2      177.60      194.34     11.39 o
  15   2   2      112.37      127.93     19.11 o
  16   2   2        5.96       -8.62     18.83 o
 -18   3   2       54.45       19.34     16.90 o
 -17   3   2       10.38       22.71     15.12 o
 -16   3   2      107.93      116.55     12.09 o
 -15   3   2      224.34      239.20     12.15 o
 -14   3   2       15.19        3.39      9.13 o
 -13   3   2      229.66      231.43      9.12 o
 -12   3   2      597.47      511.08     11.34 o
 -11   3   2      440.13      386.93     10.79 o
 -10   3   2     1454.73     1398.00     11.71 o
  -9   3   2     3139.75     3059.17     19.83 o
  -8   3   2     1971.48     1859.21     12.66 o
  -7   3   2     2812.58     2901.60     18.38 o
  -6   3   2     4561.77     4585.94     28.57 o
  -5   3   2      164.35      194.87      2.99 o
  -4   3   2      730.57      731.24      6.53 o
  -3   3   2      558.76      638.95      4.67 o
  -2   3   2      360.66      357.26      3.13 o
  -1   3   2     7939.85     8197.93     45.08 o
   0   3   2     4370.84     4390.60     24.35 o
   1   3   2     6412.62     6916.12     38.92 o
   2   3   2      775.01      800.40      5.34 o
   3   3   2     1563.10     1569.74     10.16 o
   4   3   2       24.23       36.18      1.74 o
   5   3   2       53.83       43.51      2.01 o
   6   3   2      193.76      196.57      3.62 o
   7   3   2     1305.28     1321.20     10.02 o
   8   3   2     1543.07     1485.79     11.31 o
   9   3   2      679.91      633.81      8.19 o
  10   3   2      279.99      287.13      7.15 o
  11   3   2      249.13      247.79      8.70 o
  12   3   2       49.91       56.66      8.49 o
  13   3   2       92.31      115.66     12.76 o
  14   3   2      109.25      112.80     10.84 o
  15   3   2       19.39        8.40     13.84 o
  16   3   2        0.69       -3.46     17.92 o
 -18   4   2        0.93       -7.38     16.49 o
 -17   4   2       39.69       52.44     13.96 o
 -16   4   2        1.33        8.08     12.59 o
 -15   4   2       31.60       38.38     10.71 o
 -14   4   2      292.66      275.71     11.52 o
 -13   4   2       73.51       74.80      8.13 o
 -12   4   2     1276.99     1159.02     17.07 o
 -11   4   2      640.93      616.96      9.66 o
 -10   4   2       15.04       16.78      3.16 o
  -9   4   2      285.33      318.85      4.73 o
  -8   4   2      207.79      197.35      3.79 o
  -7   4   2      165.32      152.49      2.86 o
  -6   4   2        8.96        9.64      1.57 o
  -5   4   2     1555.23     1572.84     10.32 o
  -4   4   2     1675.30     1738.01     11.72 o
  -3   4   2     2814.64     2947.26     17.92 o
  -2   4   2      802.93      895.47      5.56 o
  -1   4   2     1447.19     1554.09      9.45 o
   0   4   2    17732.07    18395.94     96.32 o
   1   4   2      867.80      924.50      5.87 o
   2   4   2      672.15      777.43      5.23 o
   3   4   2     1965.41     2033.46     12.51 o
   4   4   2     2513.03     2665.56     16.26 o
   5   4   2     1274.55     1087.05      8.33 o
   6   4   2      124.92       92.79      2.76 o
   7   4   2      562.34      578.67      6.12 o
   8   4   2      744.62      771.27      7.82 o
   9   4   2       31.74       32.86      4.16 o
  10   4   2      484.76      445.38      9.46 o
  11   4   2       94.13      108.03      8.01 o
  12   4   2      175.16      160.44      9.12 o
  13   4   2        3.06       -1.64      9.64 o
  14   4   2       19.99        8.55     11.61 o
  15   4   2       56.98       55.07     12.77 o
  16   4   2        0.52       -7.88     14.74 o
 -18   5   2      105.07      145.73     18.50 o
 -17   5   2       15.11       10.96     13.32 o
 -16   5   2      160.33      140.18     13.66 o
 -15   5   2        4.46      -10.60     10.90 o
 -14   5   2      355.79      342.62     12.16 o
 -13   5   2        0.50       -0.09      7.60 o
 -12   5   2       54.63       58.61      6.08 o
 -11   5   2      418.97      392.64      7.36 o
 -10   5   2       17.59       14.54      3.34 o
  -9   5   2      317.91      331.91      5.12 o
  -8   5   2        6.41        5.34      2.11 o
  -7   5   2      617.37      640.22      5.88 o
  -6   5   2       15.16       15.99      1.57 o
  -5   5   2     4174.34     4557.23     27.55 o
  -4   5   2      594.11      706.96      5.28 o
  -3   5   2       79.85      112.59      2.04 o
  -2   5   2        9.61       15.92      0.94 o
  -1   5   2     4396.91     4709.91     31.30 o
   0   5   2     3393.58     3456.82     21.28 o
   1   5   2     5973.80     6232.67     41.25 o
   2   5   2      149.57      133.32      2.81 o
   3   5   2     2495.04     2555.45     16.26 o
   4   5   2       31.69       33.35      1.91 o
   5   5   2      250.99      271.33      3.78 o
   6   5   2     1102.68     1124.61      8.90 o
   7   5   2      106.33       99.26      3.26 o
   8   5   2        2.04        5.59      2.60 o
   9   5   2       54.69       40.31      4.45 o
  10   5   2      184.08      163.40      7.15 o
  11   5   2       26.62       21.64      7.02 o
  12   5   2        4.99        4.86      8.66 o
  13   5   2        2.48       -7.47      9.64 o
  14   5   2        1.47       12.73     11.49 o
  15   5   2        5.99       -4.57     12.73 o
  16   5   2       37.75       42.28     15.75 o
 -17   6   2       65.81       91.50     17.58 o
 -16   6   2       43.66       45.73     13.12 o
 -15   6   2       11.02      -10.10     11.07 o
 -14   6   2       57.87       54.65     10.59 o
 -13   6   2       11.90        4.13      7.56 o
 -12   6   2        0.27       -5.67      5.67 o
 -11   6   2      590.47      475.47      8.00 o
 -10   6   2      999.56      954.71     10.08 o
  -9   6   2        1.29       -1.68      2.03 o
  -8   6   2       82.22       73.23      3.29 o
  -7   6   2       22.26       15.88      1.86 o
  -6   6   2      208.03      236.47      3.28 o
  -5   6   2        3.59        3.14      1.49 o
  -4   6   2       46.12       66.41      1.72 o
  -3   6   2      163.96      161.36      2.14 o
  -2   6   2      391.17      459.03      3.83 o
  -1   6   2      356.57      384.90      3.45 o
   0   6   2      973.64      993.79      6.59 o
   1   6   2     7311.72     7862.93     53.50 o
   2   6   2     1509.72     1744.69     12.75 o
   3   6   2      394.14      495.67      5.44 o
   4   6   2       46.14       52.10      2.00 o
   5   6   2       17.73       12.19      2.09 o
   6   6   2     1834.27     1985.16     14.06 o
   7   6   2       15.57        9.19      2.77 o
   8   6   2      468.41      470.50      6.24 o
   9   6   2       85.93       85.45      5.16 o
  10   6   2       95.78       84.55      6.21 o
  11   6   2       42.79       39.83      8.59 o
  12   6   2        3.01        1.96      8.57 o
  13   6   2       18.12       13.86      9.70 o
  14   6   2        0.06       -6.93     11.41 o
  15   6   2        1.60       -2.04     12.76 o
  16   6   2        1.93      -15.06     15.06 o
 -17   7   2        8.93       17.06     15.89 o
 -16   7   2        0.08       -0.71     12.31 o
 -15   7   2        0.22      -11.18     11.18 o
 -14   7   2        7.29       -0.11      9.75 o
 -13   7   2       14.78        6.88      8.19 o
 -12   7   2      127.45      138.41      6.77 o
 -11   7   2      395.54      429.27      8.02 o
 -10   7   2       47.32       46.09      4.07 o
  -9   7   2       74.66       81.07      3.39 o
  -8   7   2      171.87      162.86      3.50 o
  -7   7   2      652.80      633.70      5.94 o
  -6   7   2       71.26       63.63      2.23 o
  -5   7   2      256.26      290.15      3.38 o
  -4   7   2      900.36     1008.08      6.87 o
  -3   7   2      700.00      738.90      5.05 o
  -2   7   2      676.68      650.65      5.17 o
  -1   7   2     1627.42     1611.48     10.18 o
   0   7   2      698.15      741.81      5.49 o
   1   7   2       38.05       52.69      1.51 o
   2   7   2     6045.49     6726.92     44.59 o
   3   7   2        6.78       18.34      1.69 o
   4   7   2       68.73       59.32      2.44 o
   5   7   2     1048.73     1095.89      8.46 o
   6   7   2      212.86      233.72      3.74 o
   7   7   2       24.59       19.82      2.82 o
   8   7   2      860.31      863.10      8.70 o
   9   7   2       15.40        7.99      4.92 o
  10   7   2      112.71      140.37      6.80 o
  11   7   2       87.96       98.71      8.68 o
  12   7   2       43.46       31.33      8.93 o
  13   7   2      183.73      210.62     14.11 o
  14   7   2        1.17       -0.20     10.50 o
  15   7   2        0.67        4.41     23.39 o
  16   7   2        3.59      -17.03     30.77 o
 -17   8   2       61.78       65.75     18.59 o
 -16   8   2       60.21       92.47     15.02 o
 -15   8   2       79.68      108.18     18.40 o
 -14   8   2      249.29      258.57     13.10 o
 -13   8   2      243.61      261.97     10.34 o
 -12   8   2       14.30       15.65      6.31 o
 -11   8   2       72.76       55.55      5.18 o
 -10   8   2       27.13       25.93      4.18 o
  -9   8   2      522.86      492.95      6.75 o
  -8   8   2      612.02      579.48      6.23 o
  -7   8   2     1380.48     1313.01     10.07 o
  -6   8   2       19.86       17.04      2.02 o
  -5   8   2     2125.11     2218.26     14.15 o
  -4   8   2     1424.29     1314.76      8.58 o
  -3   8   2      848.40      807.69      5.78 o
  -2   8   2     1040.52     1039.72      7.15 o
  -1   8   2      244.46      232.33      3.08 o
   0   8   2      459.54      497.64      4.33 o
   1   8   2       48.82       62.82      1.66 o
   2   8   2     3469.21     3714.25     25.20 o
   3   8   2      111.80      119.01      3.17 o
   4   8   2      710.35      682.15      7.25 o
   5   8   2      269.53      291.53      4.17 o
   6   8   2      750.67      838.80      7.56 o
   7   8   2       27.18       18.03      2.94 o
   8   8   2      220.33      209.71      5.63 o
   9   8   2      883.36      860.19     11.63 o
  10   8   2        6.16        5.51      6.18 o
  11   8   2       11.94        9.58      8.02 o
  12   8   2        0.32        1.18      8.95 o
  13   8   2       19.11       22.38     10.04 o
  14   8   2      144.96      171.72     13.36 o
  15   8   2       51.23       65.69     15.09 o
 -17   9   2       40.32       51.98     22.55 o
 -16   9   2      182.11      233.59     17.19 o
 -15   9   2       25.20       33.06     13.82 o
 -14   9   2       10.62       14.73     10.73 o
 -13   9   2       45.59       29.89      9.05 o
 -12   9   2      378.97      367.32     12.45 o
 -11   9   2      375.15      376.00      8.70 o
 -10   9   2      606.38      601.74     10.20 o
  -9   9   2      265.08      275.22      5.20 o
  -8   9   2     2204.19     2029.43     14.28 o
  -7   9   2     2077.71     2054.05     14.52 o
  -6   9   2       17.40       18.64      2.24 o
  -5   9   2      245.74      306.98      3.71 o
  -4   9   2       94.83      102.58      2.51 o
  -3   9   2       37.78       24.17      1.57 o
  -2   9   2     1574.60     1457.11     10.21 o
  -1   9   2     2026.23     2150.90     14.16 o
   0   9   2     3782.53     3836.22     27.92 o
   1   9   2     2484.67     2643.69     17.76 o
   2   9   2      709.78      649.96      5.95 o
   3   9   2      766.17      756.28      6.92 o
   4   9   2       28.01       12.29      2.03 o
   5   9   2      447.21      451.09      6.43 o
   6   9   2      136.68      156.63      3.77 o
   7   9   2        8.13       13.09      3.19 o
   8   9   2        6.07        5.69      4.00 o
   9   9   2      363.45      389.38     10.15 o
  10   9   2      136.21      166.85      8.73 o
  11   9   2       44.73       48.36      8.37 o
  12   9   2       70.80       72.67      9.39 o
  13   9   2      143.02      165.37     11.79 o
  14   9   2        2.90        1.88     10.38 o
  15   9   2        0.23       -8.56     14.22 o
 -17  10   2        1.30      -10.33     17.98 o
 -16  10   2        4.81        1.21     14.56 o
 -15  10   2       50.98       38.21     13.74 o
 -14  10   2      520.43      541.85     16.63 o
 -13  10   2      319.11      320.12     12.10 o
 -12  10   2      721.01      669.99     13.80 o
 -11  10   2      204.42      201.28      7.71 o
 -10  10   2      194.44      181.21      5.81 o
  -9  10   2      173.32      184.01      4.45 o
  -8  10   2       98.44      108.15      3.29 o
  -7  10   2      348.21      336.30      4.79 o
  -6  10   2     2297.00     2232.43     15.55 o
  -5  10   2     1337.90     1328.53      9.63 o
  -4  10   2     1724.55     1605.77     12.20 o
  -3  10   2     2393.30     2229.78     16.18 o
  -2  10   2     3449.33     3475.18     23.53 o
  -1  10   2     1908.05     1898.46     12.62 o
   0  10   2       14.10       38.88      2.38 o
   1  10   2        6.08        7.46      2.23 o
   2  10   2      349.59      283.78      3.76 o
   3  10   2     3017.82     2937.09     22.74 o
   4  10   2      138.63      120.71      3.72 o
   5  10   2     4227.19     4335.62     31.98 o
   6  10   2     1357.79     1370.44     12.12 o
   7  10   2     1298.59     1319.72     13.40 o
   8  10   2     1433.33     1527.91     18.77 o
   9  10   2       89.74      104.81      5.44 o
  10  10   2       11.26       10.37      6.68 o
  11  10   2      139.65      137.09      8.97 o
  12  10   2       39.89       60.34      9.31 o
  13  10   2        3.62        3.54      9.74 o
  14  10   2       73.48       80.32     12.58 o
  15  10   2       51.52       87.24     16.87 o
 -16  11   2      128.40      156.46     22.06 o
 -15  11   2       49.17       34.16     20.09 o
 -14  11   2      126.92      129.97     13.08 o
 -13  11   2        0.66       -7.73      8.92 o
 -12  11   2      116.43      128.02      8.06 o
 -11  11   2      245.54      252.29      8.20 o
 -10  11   2      419.41      443.26      8.31 o
  -9  11   2      745.96      754.96      9.62 o
  -8  11   2     2539.89     2392.66     17.39 o
  -7  11   2     1485.36     1469.24     11.13 o
  -6  11   2      470.44      440.74      4.94 o
  -5  11   2       63.42       67.41      2.59 o
  -4  11   2       16.71       18.07      2.03 o
  -3  11   2      241.34      222.04      3.45 o
  -2  11   2     1317.34     1182.38      8.92 o
  -1  11   2      582.89      522.93      5.46 o
   0  11   2     2214.11     2198.97     18.97 o
   1  11   2     8180.00     8136.17     65.52 o
   2  11   2       27.23       32.51      2.43 o
   3  11   2     2133.75     2155.85     17.98 o
   4  11   2      270.93      296.08      5.24 o
   5  11   2        3.20       10.14      3.58 o
   6  11   2      277.39      277.57      5.38 o
   7  11   2     2479.88     2313.52     22.39 o
   8  11   2      798.14      766.49     12.18 o
   9  11   2      364.75      384.36      8.00 o
  10  11   2      608.24      595.57     12.29 o
  11  11   2      393.57      443.38     11.98 o
  12  11   2       68.97       83.82      9.75 o
  13  11   2        2.19        1.53     10.40 o
  14  11   2        0.19      -12.37     12.37 o
  15  11   2        3.17       -1.97     13.55 o
 -16  12   2        5.26       -4.34     17.25 o
 -15  12   2      518.55      562.73     32.58 o
 -14  12   2       81.58       98.38     12.34 o
 -13  12   2      270.40      281.54     11.52 o
 -12  12   2      788.60      783.24     14.19 o
 -11  12   2      388.03      377.14      9.85 o
 -10  12   2      501.50      482.37      8.65 o
  -9  12   2      379.66      382.00      7.34 o
  -8  12   2      698.86      668.41      7.65 o
  -7  12   2     1677.09     1681.35     13.10 o
  -6  12   2     2758.70     2763.19     19.07 o
  -5  12   2      786.87      735.05      6.97 o
  -4  12   2     3499.27     3507.13     25.76 o
  -3  12   2     1592.38     1619.96     12.22 o
  -2  12   2      610.96      577.37      5.08 o
  -1  12   2      740.87      713.36      7.67 o
   0  12   2      117.53      129.24      3.36 o
   1  12   2      330.31      384.44      5.68 o
   2  12   2      762.26      691.39      6.85 o
   3  12   2      878.03      814.38      8.51 o
   4  12   2     1071.00     1091.01     11.19 o
   5  12   2     1421.21     1351.73     14.28 o
   6  12   2       21.70       21.20      4.57 o
   7  12   2      817.29      839.29     11.38 o
   8  12   2       18.09       15.67      5.32 o
   9  12   2       68.83       63.89      6.84 o
  10  12   2       12.65        9.95      8.46 o
  11  12   2        6.09       -9.64      9.64 o
  12  12   2      181.00      170.42      9.95 o
  13  12   2      233.63      227.35     11.47 o
  14  12   2       70.33       79.84     12.72 o
 -16  13   2       90.16       78.92     17.82 o
 -15  13   2       33.54       51.91     14.38 o
 -14  13   2      159.35      174.10     12.39 o
 -13  13   2       44.04       34.47      9.66 o
 -12  13   2        9.73       15.17      8.32 o
 -11  13   2      150.37      158.07      7.65 o
 -10  13   2     1145.25     1196.68     14.45 o
  -9  13   2     1342.98     1328.37     13.50 o
  -8  13   2      113.82      130.44      4.02 o
  -7  13   2     2427.41     2310.98     17.57 o
  -6  13   2     1976.14     2017.95     16.03 o
  -5  13   2      618.61      627.33      6.65 o
  -4  13   2       53.37       48.19      2.46 o
  -3  13   2       96.12      112.84      2.55 o
  -2  13   2      128.88      118.30      2.38 o
  -1  13   2     2842.31     2839.56     24.05 o
   0  13   2      751.66      763.77      8.24 o
   1  13   2     3198.08     3193.35     27.04 o
   2  13   2      502.16      483.69      5.66 o
   3  13   2       51.01       57.34      3.20 o
   4  13   2      186.59      212.05      4.70 o
   5  13   2      166.73      195.78      4.77 o
   6  13   2      825.06      835.66     12.04 o
   7  13   2      699.95      676.81     13.30 o
   8  13   2       95.07       82.48      5.81 o
   9  13   2      181.44      197.73      8.37 o
  10  13   2      185.93      209.34     10.22 o
  11  13   2      105.28      127.07     11.24 o
  12  13   2      133.64      163.97     12.80 o
  13  13   2       35.40       24.15     16.22 o
  14  13   2        3.20       -8.89     16.87 o
 -16  14   2       21.35       19.81     42.72 o
 -15  14   2       16.76       32.17     13.93 o
 -14  14   2       18.86        9.44     10.97 o
 -13  14   2      172.03      195.82     12.67 o
 -12  14   2      443.31      449.30     11.17 o
 -11  14   2      317.82      287.23      8.83 o
 -10  14   2       99.09      107.96      6.19 o
  -9  14   2       47.17       48.99      4.41 o
  -8  14   2       10.68       16.15      3.31 o
  -7  14   2       84.24       84.90      3.66 o
  -6  14   2        6.29       10.20      3.02 o
  -5  14   2      645.28      620.80      7.69 o
  -4  14   2     1033.81     1072.04     10.64 o
  -3  14   2     3561.44     3585.72     28.47 o
  -2  14   2      822.69      799.41      7.53 o
  -1  14   2       10.72       13.71      3.35 o
   0  14   2      517.26      525.96      6.65 o
   1  14   2      502.27      504.44      6.76 o
   2  14   2      188.94      173.81      3.57 o
   3  14   2      823.56      784.32      8.22 o
   4  14   2     1363.12     1326.61     13.70 o
   5  14   2      267.05      275.44      8.04 o
   6  14   2     1166.57     1101.06     14.43 o
   7  14   2      329.67      325.84     12.06 o
   8  14   2        0.91       -7.27      7.27 o
   9  14   2        0.29       -6.28      8.66 o
  10  14   2       59.53       59.15      6.60 o
  11  14   2       87.09       99.02      8.99 o
  12  14   2       35.83       29.16     17.84 o
  13  14   2       78.15       59.23     17.30 o
  14  14   2       36.20       14.29     23.09 o
 -15  15   2      158.88      148.33     16.86 o
 -14  15   2        1.52       -4.39     11.22 o
 -13  15   2      402.93      434.68     13.37 o
 -12  15   2       20.50       15.33      7.28 o
 -11  15   2        4.67       11.15      6.62 o
 -10  15   2       28.78       38.58      4.90 o
  -9  15   2       57.76       68.24      4.92 o
  -8  15   2      573.22      551.26      7.70 o
  -7  15   2       74.71       73.20      4.44 o
  -6  15   2      173.85      170.59      4.94 o
  -5  15   2      579.75      577.62      7.48 o
  -4  15   2        3.30        4.70      3.14 o
  -3  15   2     1993.32     1947.41     17.21 o
  -2  15   2       19.58       19.73      3.00 o
  -1  15   2      221.33      189.96      5.18 o
   0  15   2     1986.02     1993.55     23.10 o
   1  15   2      270.70      275.88      5.39 o
   2  15   2      871.63      887.55      9.18 o
   3  15   2      107.76       89.06      3.67 o
   4  15   2      582.99      531.63      9.18 o
   5  15   2       14.11        7.20      4.91 o
   6  15   2      292.36      254.80      7.45 o
   7  15   2       34.15       33.67      6.56 o
   8  15   2      184.28      158.03      9.09 o
   9  15   2       92.16       75.42      9.78 o
  10  15   2        6.30        3.13     11.70 o
  11  15   2      170.56      160.60     15.79 o
  12  15   2        4.80        9.27      9.80 o
  13  15   2       95.66      106.69     18.61 o
 -15  16   2        9.64       28.69     19.46 o
 -14  16   2        1.44        2.38     14.68 o
 -13  16   2       63.79       67.09     11.50 o
 -12  16   2       24.53       30.06      8.66 o
 -11  16   2      279.94      282.13      9.82 o
 -10  16   2      311.58      304.06      7.90 o
  -9  16   2        7.22        8.43      4.59 o
  -8  16   2       20.06       24.89      4.84 o
  -7  16   2        7.30        6.74      3.54 o
  -6  16   2     1003.69      974.18     11.25 o
  -5  16   2      126.28      122.76      4.13 o
  -4  16   2      449.48      444.11      6.31 o
  -3  16   2       39.60       38.10      3.14 o
  -2  16   2      330.18      330.48      5.57 o
  -1  16   2       19.36       15.57      3.18 o
   0  16   2       32.98       40.31      4.12 o
   1  16   2      418.30      408.03      7.99 o
   2  16   2       42.94       45.10      3.62 o
   3  16   2      544.10      515.18      6.93 o
   4  16   2      366.21      292.71      6.12 o
   5  16   2        4.19       -0.71      5.03 o
   6  16   2       93.39      100.12      6.75 o
   7  16   2       26.41       28.27      7.57 o
   8  16   2       46.57       63.35      7.56 o
   9  16   2       36.37       46.97     12.69 o
  10  16   2       53.14       33.47     12.22 o
  11  16   2      101.58       93.59     15.20 o
  12  16   2        7.40        6.76     15.65 o
  13  16   2       29.46       32.84     17.72 o
 -14  17   2        1.50       11.34     14.45 o
 -13  17   2       30.09       19.84     16.48 o
 -12  17   2       44.76       47.78      9.45 o
 -11  17   2        0.25        1.37      6.67 o
 -10  17   2        0.36        3.00      4.95 o
  -9  17   2       75.97       78.22      5.66 o
  -8  17   2       77.36       83.65      5.09 o
  -7  17   2      220.53      208.70      5.73 o
  -6  17   2      663.20      691.77     11.14 o
  -5  17   2       21.50       19.16      4.80 o
  -4  17   2        8.22       13.96      4.13 o
  -3  17   2     1101.69     1056.67     12.43 o
  -2  17   2      162.95      156.88      6.56 o
  -1  17   2       56.34       53.10      4.07 o
   0  17   2       28.22       24.35      4.16 o
   1  17   2      162.83      163.75      5.81 o
   2  17   2      399.27      365.35      8.58 o
   3  17   2       95.24       85.18      3.65 o
   4  17   2      176.02      153.74      7.09 o
   5  17   2        4.12       10.22      5.23 o
   6  17   2      302.31      291.70      8.05 o
   7  17   2        1.29        4.87      6.96 o
   8  17   2        6.27        0.66      7.99 o
   9  17   2      149.44      143.29     10.02 o
  10  17   2      116.19      106.77     13.55 o
  11  17   2       23.65       35.59     15.49 o
  12  17   2        9.15       27.93     16.95 o
  13  17   2        3.19       -0.99     17.66 o
 -14  18   2        1.13      -14.55     14.55 o
 -13  18   2       13.58       16.89     13.09 o
 -12  18   2        3.30       -3.79      7.57 o
 -11  18   2        9.05        9.43      7.15 o
 -10  18   2        4.35       -0.94      5.53 o
  -9  18   2      103.50       98.89      9.12 o
  -8  18   2       13.40       20.38      7.57 o
  -7  18   2       62.54       60.51      6.84 o
  -6  18   2      153.03      149.03      6.38 o
  -5  18   2      268.59      254.22      6.56 o
  -4  18   2       44.78       49.02      4.67 o
  -3  18   2      496.06      474.64      7.72 o
  -2  18   2      211.47      202.06      6.09 o
  -1  18   2       76.10       78.22      4.60 o
   0  18   2      130.08      133.32      7.75 o
   1  18   2       22.75       19.32      4.55 o
   2  18   2        1.41       18.63      5.02 o
   3  18   2      154.94      140.47      4.87 o
   4  18   2        0.31       -2.67      3.91 o
   5  18   2        6.54        1.87      4.64 o
   6  18   2       32.71       34.39      8.62 o
   7  18   2      101.11       89.93      7.88 o
   8  18   2       47.60       25.99      9.07 o
   9  18   2      266.61      268.47     13.46 o
  10  18   2       20.75        8.01     11.53 o
  11  18   2       35.03       36.11     15.95 o
  12  18   2      102.89      102.50     26.34 o
 -13  19   2        6.52      -10.28     10.67 o
 -12  19   2        5.92       -2.08     13.79 o
 -11  19   2       31.74       21.27     10.83 o
 -10  19   2        8.95        1.68      7.00 o
  -9  19   2       36.14       41.56      6.25 o
  -8  19   2       40.72       37.22      7.84 o
  -7  19   2        7.07       -5.24      7.05 o
  -6  19   2       32.33       20.59      5.75 o
  -5  19   2        0.62       -1.89      4.95 o
  -4  19   2      251.89      245.19      6.50 o
  -3  19   2       31.82       32.88      5.84 o
  -2  19   2       18.23       26.01      6.55 o
  -1  19   2        0.40       -0.09      4.30 o
   0  19   2        0.64       11.41      7.15 o
   1  19   2      346.03      347.37     11.02 o
   2  19   2       36.03       36.93      4.96 o
   3  19   2       20.06       20.12      4.56 o
   4  19   2      147.40      151.50      6.16 o
   5  19   2       32.95       26.97      5.18 o
   6  19   2       80.70       84.79      7.05 o
   7  19   2        1.89       -7.07      7.07 o
   8  19   2        4.82        7.92      9.07 o
   9  19   2       14.20       25.73     11.28 o
  10  19   2       23.91       24.91     12.39 o
  11  19   2        0.52      -17.52     17.52 o
  12  19   2       32.66       39.19     21.89 o
 -13  20   2       32.29       19.75     20.43 o
 -12  20   2        8.59       15.10     14.29 o
 -11  20   2       12.17        8.24     10.32 o
 -10  20   2       44.21       46.03      7.50 o
  -9  20   2        0.81       -3.23      8.38 o
  -8  20   2        2.05        7.80      8.49 o
  -7  20   2       96.39      114.24      8.15 o
  -6  20   2       79.86       86.99      7.13 o
  -5  20   2       13.76       16.94      5.40 o
  -4  20   2       18.01       19.27      4.66 o
  -3  20   2       70.10       74.09      6.67 o
  -2  20   2       55.75       50.99      5.73 o
  -1  20   2       81.41       71.53      7.89 o
   0  20   2       14.72       14.37      7.52 o
   1  20   2        1.18       -2.31      7.56 o
   2  20   2       53.96       56.29      9.55 o
   3  20   2        7.59       10.57      4.34 o
   4  20   2       40.80       43.45      5.94 o
   5  20   2       16.41       16.46      6.13 o
   6  20   2      122.65      129.62      8.28 o
   7  20   2      130.09      150.28      8.36 o
   8  20   2        8.63        0.57      8.68 o
   9  20   2       15.06       17.92     11.17 o
  10  20   2        2.71       -6.00     14.18 o
  11  20   2        5.35        3.37     18.27 o
 -12  21   2       75.74       83.21     15.76 o
 -11  21   2       46.96       30.98     13.60 o
 -10  21   2       20.54       28.31     10.78 o
  -9  21   2       51.55       63.60      9.44 o
  -8  21   2      208.08      202.72      9.82 o
  -7  21   2        0.90        6.00      8.35 o
  -6  21   2       16.68       13.58      6.47 o
  -5  21   2      136.51      108.73      6.36 o
  -4  21   2      182.97      195.10      7.74 o
  -3  21   2       54.82       53.62      6.55 o
  -2  21   2       69.42       65.37      6.27 o
  -1  21   2      214.14      211.79      8.84 o
   0  21   2       11.73       19.13      8.16 o
   1  21   2       95.57      114.00     10.25 o
   2  21   2       74.72       87.74     15.24 o
   3  21   2        6.10        1.28      5.75 o
   4  21   2        3.16       -0.16      5.00 o
   5  21   2       25.76       24.13      6.05 o
   6  21   2        0.02        5.78      7.64 o
   7  21   2       25.62       15.57      8.41 o
   8  21   2        0.53       -4.95      8.45 o
   9  21   2        0.88       -3.23     19.24 o
  10  21   2      122.01      146.24     17.66 o
 -11  22   2        6.11       23.30     17.67 o
 -10  22   2        0.12      -10.91     10.91 o
  -9  22   2       45.63       41.50      9.55 o
  -8  22   2        2.96        0.31      8.42 o
  -7  22   2        5.50       -7.17      7.73 o
  -6  22   2      144.43      149.23      8.07 o
  -5  22   2        2.15       -3.64      5.63 o
  -4  22   2      202.25      218.64     10.11 o
  -3  22   2       55.19       57.48      6.87 o
  -2  22   2      180.98      175.52      8.24 o
  -1  22   2        5.89        6.16      5.36 o
   0  22   2       16.41       16.14      9.95 o
   1  22   2        0.13       -9.36      9.86 o
   2  22   2        3.87       -2.50      9.99 o
   3  22   2        6.06        5.72     11.72 o
   4  22   2      482.11      487.83     17.14 o
   5  22   2       39.76       47.55      6.56 o
   6  22   2        1.44        6.72      6.81 o
   7  22   2       31.35       37.30      8.67 o
   8  22   2        3.85        2.40     12.07 o
   9  22   2       14.53       31.36     17.79 o
  10  22   2       15.89       14.43     20.28 o
 -11  23   2       11.07        7.08     23.78 o
 -10  23   2       45.51       33.20     20.64 o
  -9  23   2        3.61        3.38     12.98 o
  -8  23   2      139.64      161.04     10.13 o
  -7  23   2        1.25       -3.71      7.91 o
  -6  23   2       13.60       26.39      7.78 o
  -5  23   2       35.54       36.00      5.74 o
  -4  23   2       20.60       26.21     10.89 o
  -3  23   2       18.30       11.88      7.43 o
  -2  23   2      161.32      163.09      8.19 o
  -1  23   2        6.24        1.85      5.92 o
   0  23   2      198.65      205.99     16.46 o
   1  23   2       19.03        8.41     10.22 o
   2  23   2       44.40       57.66     11.00 o
   3  23   2       75.88       59.40     12.53 o
   4  23   2      159.23      172.44      8.50 o
   5  23   2        8.98       11.65      8.29 o
   6  23   2       30.22       20.57      7.01 o
   7  23   2       23.12       21.08      9.95 o
   8  23   2        1.05      -12.49     14.62 o
   9  23   2       48.33       39.09     22.19 o
 -10  24   2        0.78       25.33     17.77 o
  -9  24   2        2.15        0.82     13.24 o
  -8  24   2      108.18      128.09     13.63 o
  -7  24   2       14.65       11.25      9.46 o
  -6  24   2        1.55       -7.08      7.08 o
  -5  24   2       99.60      100.73     12.67 o
  -4  24   2       24.45       34.03      8.29 o
  -3  24   2      232.26      220.78      9.47 o
  -2  24   2       20.38       22.75      6.43 o
  -1  24   2      103.12       88.66      6.81 o
   0  24   2       13.24       23.74     10.55 o
   1  24   2        0.80        7.90     11.11 o
   2  24   2        5.88       -1.52     12.02 o
   3  24   2       29.39       30.08     12.60 o
   4  24   2        5.93        0.96      8.86 o
   5  24   2       66.64       69.72     11.38 o
   6  24   2      174.51      171.54     10.82 o
   7  24   2        1.53      -10.20     10.20 o
   8  24   2       15.16        3.32     15.37 o
  -9  25   2       51.53        1.53     37.80 o
  -8  25   2        1.86       -6.40     15.80 o
  -7  25   2       59.98       35.70     15.55 o
  -6  25   2       11.26        6.22     14.09 o
  -5  25   2       22.04       20.17     13.30 o
  -4  25   2       27.24       17.48      8.67 o
  -3  25   2       51.88       63.96      8.59 o
  -2  25   2       68.60       72.24      7.87 o
  -1  25   2        3.84       -3.76     11.73 o
   0  25   2       62.52       75.86     12.86 o
   1  25   2       61.49       65.36     12.16 o
   2  25   2        0.95      -11.53     11.53 o
   3  25   2       69.36       78.89     13.83 o
   4  25   2        6.64       16.66     13.91 o
   5  25   2       14.08        7.98      9.94 o
   6  25   2        3.09       21.68     10.62 o
   7  25   2        4.22      -11.75     14.27 o
  -7  26   2       45.87       69.60     16.49 o
  -6  26   2       17.87       12.49     18.22 o
  -5  26   2       73.07       82.31     15.12 o
  -4  26   2       19.75       35.37     11.03 o
  -3  26   2        7.59       13.44      8.45 o
  -2  26   2        0.54       -8.53     11.00 o
  -1  26   2       55.83       86.20     49.19 o
   0  26   2       23.85       48.29     15.91 o
   1  26   2        3.96        8.03     16.86 o
   2  26   2        9.71      -15.11     18.71 o
   3  26   2       51.51       71.37     19.38 o
   4  26   2       97.14      117.78     21.55 o
   5  26   2       17.07       15.58      9.23 o
   6  26   2       19.66       31.08     31.08 o
  -6  27   2       70.08       63.43     22.81 o
  -5  27   2        0.62       -4.60     17.30 o
  -4  27   2        1.84        4.38      9.68 o
  -3  27   2        6.42       15.11     11.38 o
  -2  27   2        0.14       -8.93      8.93 o
  -1  27   2        7.60       -6.77     19.31 o
   0  27   2        2.28       40.11     16.46 o
   1  27   2       29.14       31.53     17.23 o
   2  27   2       41.40       56.33     35.47 o
   3  27   2        9.91       13.75     19.93 o
   4  27   2       68.30       69.41     21.08 o
  -3  28   2       30.70       22.99     12.49 o
  -2  28   2        3.45       15.23     11.78 o
  -1  28   2       13.76       41.68     46.49 o
   0  28   2        7.25       18.46     20.77 o
   1  28   2        0.08       -4.40     17.61 o
 -18   1   3        0.12        0.44     13.81 o
 -17   1   3       16.49        5.81     14.21 o
 -16   1   3        1.00        1.00     13.56 o
 -15   1   3       11.92      -10.22     10.22 o
 -14   1   3       29.07       25.03     10.31 o
 -13   1   3        1.55        2.72      7.93 o
 -12   1   3      561.12      550.80     11.72 o
 -11   1   3      131.17      128.88      4.19 o
 -10   1   3       98.84      103.54      3.59 o
  -9   1   3       40.65       39.53      2.77 o
  -8   1   3      293.62      260.74      4.06 o
  -7   1   3       35.62       45.39      2.58 o
  -6   1   3      108.52      108.71      2.81 o
  -5   1   3     1434.69     1487.97     10.30 o
  -4   1   3      265.34      340.82      3.70 o
  -3   1   3      120.58      125.34      2.06 o
  -2   1   3      194.38      177.05      2.42 o
  -1   1   3        4.91       12.93      1.23 o
   0   1   3       12.05       28.06      1.35 o
   1   1   3      994.82     1073.23      7.78 o
   2   1   3       30.29       34.41      1.75 o
   3   1   3       68.85       62.45      1.85 o
   4   1   3      184.24      192.93      2.93 o
   5   1   3       47.91       51.22      2.34 o
   6   1   3       57.71       68.76      2.79 o
   7   1   3      108.06      103.22      3.33 o
   8   1   3      227.54      231.77      5.06 o
   9   1   3      179.95      168.15      5.83 o
  10   1   3       22.60       20.75      5.60 o
  11   1   3       32.98       46.17      6.55 o
  12   1   3       45.85       49.52      9.04 o
  13   1   3        6.05        7.73     11.01 o
  14   1   3        0.21        7.18     12.69 o
  15   1   3        0.37        6.90     17.38 o
 -18   2   3        2.01      -14.41     14.43 o
 -17   2   3       30.12       20.34     13.41 o
 -16   2   3        5.46       19.25     13.24 o
 -15   2   3        2.14      -10.16     10.16 o
 -14   2   3        1.06       -3.95      9.57 o
 -13   2   3      810.99      722.41     15.31 o
 -12   2   3      271.94      278.26      8.58 o
 -11   2   3      228.11      207.71      5.20 o
 -10   2   3     4405.17     4172.70     27.99 o
  -9   2   3      277.94      276.52      4.62 o
  -8   2   3       11.03       10.96      2.38 o
  -7   2   3     1797.96     1884.46     13.07 o
  -6   2   3      373.51      406.00      4.57 o
  -5   2   3      191.10      145.07      3.52 o
  -4   2   3        7.20        7.05      1.18 o
  -3   2   3     2416.69     2368.64     15.21 o
  -2   2   3     1350.06     1342.49      8.24 o
  -1   2   3      517.19      514.40      4.71 o
   0   2   3      121.07      115.48      1.83 o
   1   2   3     1913.97     1892.37     12.07 o
   2   2   3       36.69       29.13      1.71 o
   3   2   3       68.09       93.82      2.00 o
   4   2   3      281.37      323.40      3.95 o
   5   2   3      236.15      236.46      3.58 o
   6   2   3      836.58      861.78      7.58 o
   7   2   3     1397.49     1416.01     11.41 o
   8   2   3      636.76      667.08      7.99 o
   9   2   3      140.16      160.20      5.90 o
  10   2   3       44.28       41.16      5.81 o
  11   2   3       25.26       21.65      6.76 o
  12   2   3       51.50       63.44      9.76 o
  13   2   3        7.16       -2.06     10.99 o
  14   2   3       73.09       77.13     14.25 o
  15   2   3       10.49       19.59     14.72 o
 -18   3   3       24.19        6.32     16.38 o
 -17   3   3      151.98      153.62     15.32 o
 -16   3   3      223.47      265.55     13.31 o
 -15   3   3      356.15      331.15     14.19 o
 -14   3   3      376.14      386.07     13.66 o
 -13   3   3       87.89       93.37      9.66 o
 -12   3   3      422.23      416.63      9.96 o
 -11   3   3       16.06       11.06      3.79 o
 -10   3   3     2590.50     2441.80     17.12 o
  -9   3   3        5.59        7.56      2.71 o
  -8   3   3     2052.70     1954.82     13.72 o
  -7   3   3      429.34      350.86      4.44 o
  -6   3   3    10526.13    10861.14     69.84 o
  -5   3   3     3238.37     3170.88     20.81 o
  -4   3   3      658.99      608.29      4.84 o
  -3   3   3     8315.75     8767.59     51.89 o
  -2   3   3      184.22      246.72      2.88 o
  -1   3   3     1608.39     1687.46      9.83 o
   0   3   3     6288.60     6531.21     35.43 o
   1   3   3      155.17      115.72      1.87 o
   2   3   3      257.68      247.69      3.02 o
   3   3   3     4596.12     4728.17     29.38 o
   4   3   3       67.67       62.79      2.21 o
   5   3   3     1674.72     1746.87     13.10 o
   6   3   3      672.32      704.35      7.54 o
   7   3   3      263.64      283.24      4.52 o
   8   3   3       76.69       81.16      4.09 o
   9   3   3     2434.65     2349.10     22.55 o
  10   3   3      141.68      143.16      7.23 o
  11   3   3       40.71       38.01      7.30 o
  12   3   3      224.87      242.70     12.00 o
  13   3   3      116.03      126.21     12.11 o
  14   3   3      165.25      210.79     15.61 o
  15   3   3        3.21        4.64     14.91 o
 -18   4   3        4.90       28.24     16.83 o
 -17   4   3      107.24      105.13     14.51 o
 -16   4   3       31.14       29.18     11.60 o
 -15   4   3       19.46       23.62     10.20 o
 -14   4   3       65.49       46.49      9.25 o
 -13   4   3      309.49      258.16     10.48 o
 -12   4   3      604.01      624.64     10.40 o
 -11   4   3      289.73      267.80      6.35 o
 -10   4   3      158.00      168.55      4.26 o
  -9   4   3     3912.15     3749.75     23.88 o
  -8   4   3     1778.16     1822.62     13.33 o
  -7   4   3        6.18       10.87      1.93 o
  -6   4   3       28.73       69.77      2.67 o
  -5   4   3      817.70      988.27      7.10 o
  -4   4   3     8056.98     8426.97     51.33 o
  -3   4   3     3410.05     3226.22     19.33 o
  -2   4   3     4973.74     5065.14     27.73 o
  -1   4   3     2751.24     2726.45     15.32 o
   0   4   3    19160.65    20236.35    105.87 o
   1   4   3     1339.73     1274.82      8.79 o
   2   4   3      327.84      387.07      3.74 o
   3   4   3       26.94       22.19      2.06 o
   4   4   3       99.75      106.57      2.71 o
   5   4   3      546.85      493.17      5.49 o
   6   4   3      390.59      409.32      5.64 o
   7   4   3      686.34      674.44      7.99 o
   8   4   3      336.68      357.88      6.39 o
   9   4   3       44.00       29.32      5.42 o
  10   4   3      534.10      548.25     11.14 o
  11   4   3       18.82       28.81      7.96 o
  12   4   3       13.73       12.36      8.59 o
  13   4   3        1.62        7.23     10.56 o
  14   4   3        4.53       12.10     13.49 o
  15   4   3       63.00       77.87     17.45 o
 -18   5   3      158.86      170.05     18.86 o
 -17   5   3      124.31      151.52     14.83 o
 -16   5   3      257.36      242.61     19.23 o
 -15   5   3      443.27      465.91     16.54 o
 -14   5   3      640.59      628.12     15.78 o
 -13   5   3      905.61      870.83     15.10 o
 -12   5   3       29.81       61.93      5.98 o
 -11   5   3      413.44      379.28      8.39 o
 -10   5   3       92.96      105.73      5.14 o
  -9   5   3      511.59      473.28      6.03 o
  -8   5   3      193.94      158.50      3.71 o
  -7   5   3     4729.02     4609.51     29.13 o
  -6   5   3     7565.99     7598.58     46.71 o
  -5   5   3      429.30      349.51      4.57 o
  -4   5   3     1824.52     1824.07     11.30 o
  -3   5   3       21.84       36.67      1.52 o
  -2   5   3     1391.85     1445.77      9.24 o
  -1   5   3        1.75        8.34      1.78 o
   0   5   3     4230.32     4066.09     23.40 o
   1   5   3     1777.80     1723.14     11.12 o
   2   5   3    22610.20    23844.68    146.82 o
   3   5   3     2858.44     2784.39     18.45 o
   4   5   3      928.33      880.08      7.05 o
   5   5   3     2408.83     2504.64     17.13 o
   6   5   3      282.72      310.89      4.77 o
   7   5   3       11.79        9.82      3.14 o
   8   5   3        7.72       14.19      4.24 o
   9   5   3        2.76       -3.67      5.87 o
  10   5   3      254.14      242.93      8.92 o
  11   5   3      183.46      209.76      9.32 o
  12   5   3       84.93       76.79      9.55 o
  13   5   3      254.37      285.57     13.84 o
  14   5   3       28.44       33.71     17.39 o
  15   5   3        6.87      -15.25     18.00 o
 -18   6   3      163.42      184.37     45.44 o
 -17   6   3       71.20       81.10     15.86 o
 -16   6   3      111.45      133.62     13.52 o
 -15   6   3       50.32       79.05     12.08 o
 -14   6   3      140.52      132.33     10.74 o
 -13   6   3      761.91      747.40     13.57 o
 -12   6   3     1063.70      974.26     13.11 o
 -11   6   3     1359.19     1338.00     14.30 o
 -10   6   3     2502.90     2460.03     20.21 o
  -9   6   3     1597.54     1533.89     11.41 o
  -8   6   3     2597.34     2497.67     16.98 o
  -7   6   3      128.20      147.48      2.91 o
  -6   6   3      152.38      153.62      3.42 o
  -5   6   3     4576.07     4832.86     30.11 o
  -4   6   3     1154.82     1056.50      7.93 o
  -3   6   3      900.17      731.12      5.66 o
  -2   6   3     5982.92     6006.57     37.76 o
  -1   6   3     9911.73    10259.38     61.97 o
   0   6   3     1719.64     1680.78     10.81 o
   1   6   3      434.06      348.19      3.65 o
   2   6   3     3125.04     3129.65     19.30 o
   3   6   3        8.08       13.20      1.89 o
   4   6   3      420.24      418.87      4.62 o
   5   6   3      205.02      186.21      3.41 o
   6   6   3     3852.40     3761.26     25.72 o
   7   6   3      635.46      626.23      7.05 o
   8   6   3     1143.82     1189.16     13.90 o
   9   6   3     1792.04     1832.30     21.58 o
  10   6   3      139.18      158.67      8.18 o
  11   6   3      116.30      126.31      9.31 o
  12   6   3       22.55        9.89      9.05 o
  13   6   3        1.12       -0.61     10.19 o
  14   6   3      103.30      125.80     14.91 o
  15   6   3       33.28       19.92     16.75 o
 -17   7   3       30.23       45.17     16.26 o
 -16   7   3      245.97      194.87     16.26 o
 -15   7   3      241.47      260.01     15.70 o
 -14   7   3      432.96      427.44     15.17 o
 -13   7   3      511.40      496.57     11.48 o
 -12   7   3     1021.63      948.79     12.88 o
 -11   7   3      223.82      191.64      6.29 o
 -10   7   3      133.22      118.61      4.87 o
  -9   7   3      160.11      157.01      4.15 o
  -8   7   3     1814.91     1712.20     12.14 o
  -7   7   3     3465.37     3461.88     25.55 o
  -6   7   3     4236.08     4267.96     26.28 o
  -5   7   3     6117.95     6178.46     37.21 o
  -4   7   3     2239.63     2264.62     14.41 o
  -3   7   3      567.33      545.07      4.42 o
  -2   7   3     2332.65     2455.69     17.16 o
  -1   7   3       23.08       38.51      1.96 o
   0   7   3     1628.80     1509.42     11.39 o
   1   7   3      957.81      849.25      7.24 o
   2   7   3      307.35      416.87      4.51 o
   3   7   3     2435.68     2492.16     16.67 o
   4   7   3     2390.90     2300.00     15.29 o
   5   7   3      250.15      272.51      4.29 o
   6   7   3      426.20      455.42      5.99 o
   7   7   3      677.81      677.36      7.86 o
   8   7   3     1323.02     1234.55     15.97 o
   9   7   3      375.39      337.17      8.53 o
  10   7   3      178.96      159.98      9.01 o
  11   7   3      209.51      203.72     10.22 o
  12   7   3      147.75      164.74     10.71 o
  13   7   3       47.70       61.59     10.77 o
  14   7   3       29.20       21.42     13.61 o
  15   7   3        3.07       -0.35     16.25 o
 -17   8   3        5.39       26.25     15.43 o
 -16   8   3      134.02      136.18     16.03 o
 -15   8   3       10.70        2.45     13.05 o
 -14   8   3        7.68        5.73     10.26 o
 -13   8   3      126.38      128.29      9.90 o
 -12   8   3      346.69      348.74      8.15 o
 -11   8   3      685.58      682.87     10.58 o
 -10   8   3     1852.45     1723.55     16.72 o
  -9   8   3     1025.07     1056.17     10.30 o
  -8   8   3     1412.55     1431.04     10.93 o
  -7   8   3     1152.49     1116.42      8.60 o
  -6   8   3        5.41        4.62      2.07 o
  -5   8   3       87.68      125.73      2.46 o
  -4   8   3      485.28      500.73      4.36 o
  -3   8   3     2505.58     2498.97     16.13 o
  -2   8   3     2268.82     2140.18     14.33 o
  -1   8   3     9625.63    10307.89     62.37 o
   0   8   3       97.15       73.33      3.55 o
   1   8   3       43.05       45.80      3.02 o
   2   8   3      841.55      881.66      8.01 o
   3   8   3       41.93       35.78      2.52 o
   4   8   3       10.55        7.13      2.58 o
   5   8   3     1567.77     1573.83     11.96 o
   6   8   3     1198.55     1118.29     10.16 o
   7   8   3      154.48      143.79      4.40 o
   8   8   3      519.56      513.43      8.72 o
   9   8   3       66.36       67.80      6.07 o
  10   8   3        3.51       -6.88      6.88 o
  11   8   3       14.04       15.27      8.92 o
  12   8   3       44.93       40.02      9.56 o
  13   8   3       16.62        8.84     10.38 o
  14   8   3        9.58        1.29     13.85 o
  15   8   3       12.59      -10.88     22.65 o
 -17   9   3      172.72      172.83     20.37 o
 -16   9   3       74.18       62.32     15.45 o
 -15   9   3      194.33      194.77     15.58 o
 -14   9   3      225.52      219.14     13.07 o
 -13   9   3      770.52      811.96     17.48 o
 -12   9   3       12.36        7.20      6.83 o
 -11   9   3      732.27      703.55     11.98 o
 -10   9   3      191.78      178.15      5.49 o
  -9   9   3     1681.46     1709.11     14.49 o
  -8   9   3       64.35       65.62      3.16 o
  -7   9   3     1462.94     1458.60     10.82 o
  -6   9   3      672.71      626.48      5.74 o
  -5   9   3     1467.23     1506.08     10.28 o
  -4   9   3     1746.12     1827.13     13.02 o
  -3   9   3       41.97       41.83      2.32 o
  -2   9   3      237.27      223.14      3.48 o
  -1   9   3      373.32      384.29      4.55 o
   0   9   3       20.40       16.93      1.88 o
   1   9   3     3220.82     3294.75     23.56 o
   2   9   3     5125.16     5257.73     36.77 o
   3   9   3      315.34      311.12      5.10 o
   4   9   3      783.26      715.94      7.81 o
   5   9   3      359.29      364.88      5.78 o
   6   9   3      218.89      235.01      4.62 o
   7   9   3      242.24      254.56      5.64 o
   8   9   3       68.95       56.57      4.88 o
   9   9   3        3.54        4.25      5.90 o
  10   9   3      153.95      133.97      8.00 o
  11   9   3       92.24       65.57      8.88 o
  12   9   3      239.11      233.13     11.39 o
  13   9   3       83.89       78.86     10.72 o
  14   9   3       17.98       12.05     12.25 o
 -17  10   3      151.54      169.19     28.58 o
 -16  10   3       97.82      109.13     15.35 o
 -15  10   3        6.50      -13.12     13.12 o
 -14  10   3       10.05       16.38     10.99 o
 -13  10   3        4.83       14.36      9.01 o
 -12  10   3       33.44       16.07      7.18 o
 -11  10   3      235.71      250.57      7.95 o
 -10  10   3      234.03      257.40      6.44 o
  -9  10   3      124.39      138.62      4.84 o
  -8  10   3       84.81       85.13      3.54 o
  -7  10   3      329.27      357.54      5.10 o
  -6  10   3        1.84        1.42      2.36 o
  -5  10   3      176.54      188.98      3.21 o
  -4  10   3        2.72        0.15      2.11 o
  -3  10   3      853.70      781.30      7.12 o
  -2  10   3      798.98      798.45      6.52 o
  -1  10   3     1661.15     1732.25     12.33 o
   0  10   3       98.25      107.05      2.50 o
   1  10   3      496.81      493.99      5.43 o
   2  10   3       92.84       87.67      2.94 o
   3  10   3        4.51       -0.42      1.76 o
   4  10   3      308.76      320.73      5.26 o
   5  10   3     1263.41     1163.49     11.58 o
   6  10   3       93.20       88.66      5.02 o
   7  10   3      191.52      146.67      5.60 o
   8  10   3      357.61      336.61      7.12 o
   9  10   3       12.86        8.63      5.32 o
  10  10   3        4.62       -1.90      6.99 o
  11  10   3       33.33       41.55      8.55 o
  12  10   3        3.77        2.42      9.08 o
  13  10   3       20.50       17.92     11.65 o
  14  10   3       36.39       43.20     12.44 o
 -17  11   3       16.25       39.25     43.21 o
 -16  11   3        3.31        6.34     18.05 o
 -15  11   3        0.74        7.29     13.14 o
 -14  11   3       57.18       28.74     10.14 o
 -13  11   3       16.72       18.19      9.40 o
 -12  11   3       64.41       64.12      7.58 o
 -11  11   3      156.62      173.22      7.72 o
 -10  11   3       22.24       20.97      5.30 o
  -9  11   3       92.13       93.91      5.21 o
  -8  11   3      143.60      124.22      4.12 o
  -7  11   3       52.04       53.93      3.10 o
  -6  11   3        5.66        4.16      2.34 o
  -5  11   3      810.35      852.96      7.94 o
  -4  11   3      497.28      559.34      6.01 o
  -3  11   3       62.49       68.60      2.56 o
  -2  11   3      214.66      228.88      3.68 o
  -1  11   3       15.77       16.24      2.25 o
   0  11   3       69.27       83.54      2.75 o
   1  11   3      755.12      740.04      7.77 o
   2  11   3      145.58      124.00      3.05 o
   3  11   3      165.90      150.72      5.67 o
   4  11   3       78.34       87.26      3.97 o
   5  11   3      287.46      267.95      6.29 o
   6  11   3       45.93       43.84      4.05 o
   7  11   3        0.54        2.27      4.85 o
   8  11   3       12.54        0.83      5.71 o
   9  11   3      264.17      225.28      8.71 o
  10  11   3        5.78        7.88      6.33 o
  11  11   3        1.54        3.65      9.39 o
  12  11   3        4.91       -0.53      8.86 o
  13  11   3       56.37       34.57     13.39 o
  14  11   3       20.28       42.32     13.31 o
 -16  12   3       46.87       28.49     16.79 o
 -15  12   3        8.35       -7.86     13.77 o
 -14  12   3       31.10       21.04     10.16 o
 -13  12   3       26.01       31.21      9.89 o
 -12  12   3       34.13       22.98      7.57 o
 -11  12   3       20.43       10.54      6.73 o
 -10  12   3      436.96      457.30      9.16 o
  -9  12   3        4.60       -3.28      4.48 o
  -8  12   3       57.26       54.86      3.85 o
  -7  12   3      196.06      229.53      5.67 o
  -6  12   3        0.39       -2.26      2.86 o
  -5  12   3        6.61        6.73      2.55 o
  -4  12   3       28.29       38.00      2.69 o
  -3  12   3      316.92      284.41      4.31 o
  -2  12   3      107.16      100.05      3.00 o
  -1  12   3        8.89        7.46      2.01 o
   0  12   3        0.04        2.84      2.18 o
   1  12   3        0.18        0.94      2.36 o
   2  12   3      218.82      198.00      3.97 o
   3  12   3       37.76       38.22      3.38 o
   4  12   3      260.50      257.52      6.13 o
   5  12   3       11.97        3.92      4.13 o
   6  12   3       13.34       18.06      5.54 o
   7  12   3       18.43       19.02      5.92 o
   8  12   3        3.15       -3.61      5.58 o
   9  12   3        1.28       -5.08      6.64 o
  10  12   3       37.79       34.97      9.81 o
  11  12   3       29.52       25.03     10.83 o
  12  12   3       96.31       92.91     12.54 o
  13  12   3       62.59       69.57     22.03 o
  14  12   3        1.06       -8.53     17.84 o
 -16  13   3       10.50       16.76     18.15 o
 -15  13   3       14.05      -15.56     15.56 o
 -14  13   3      121.68      135.05     11.70 o
 -13  13   3        6.12        2.11     10.14 o
 -12  13   3       41.97       30.81      7.64 o
 -11  13   3      151.80      151.41      7.99 o
 -10  13   3        1.93       -5.14      5.43 o
  -9  13   3       23.58       26.13      4.39 o
  -8  13   3        1.61       -3.63      3.63 o
  -7  13   3      155.19      148.25      5.86 o
  -6  13   3       43.26       49.47      3.32 o
  -5  13   3       18.17        7.66      2.94 o
  -4  13   3      140.81      133.54      3.31 o
  -3  13   3      979.42      935.01      8.34 o
  -2  13   3      650.70      626.49      6.23 o
  -1  13   3        0.01       -1.64      2.61 o
   0  13   3       79.06       84.88      3.14 o
   1  13   3     1344.87     1352.42     12.03 o
   2  13   3       69.19       60.02      3.93 o
   3  13   3       97.59      116.98      3.63 o
   4  13   3        1.66        1.60      3.89 o
   5  13   3      408.46      416.36      8.17 o
   6  13   3      179.34      177.69      6.62 o
   7  13   3        5.70        6.44      6.31 o
   8  13   3       14.09        7.50      9.39 o
   9  13   3       49.53       38.20      7.40 o
  10  13   3        1.77       -8.99      8.99 o
  11  13   3       78.24       60.74     11.02 o
  12  13   3        2.70      -11.55     11.55 o
  13  13   3        0.34      -14.26     17.51 o
 -16  14   3        2.41        4.66     17.29 o
 -15  14   3       16.66       37.42     14.42 o
 -14  14   3       18.07       16.37     10.57 o
 -13  14   3      169.37      202.65     10.57 o
 -12  14   3      205.97      226.12      9.31 o
 -11  14   3       82.81       89.54      7.51 o
 -10  14   3       45.74       50.86      5.79 o
  -9  14   3      160.31      141.06      5.05 o
  -8  14   3      167.45      154.39      4.73 o
  -7  14   3      154.26      184.26      4.66 o
  -6  14   3       23.92       23.41      3.69 o
  -5  14   3      412.15      383.76      6.21 o
  -4  14   3      194.27      178.95      3.92 o
  -3  14   3     1418.01     1411.36     12.11 o
  -2  14   3       99.84       93.14      3.07 o
  -1  14   3     1062.03     1037.18      9.80 o
   0  14   3      605.62      598.07      6.91 o
   1  14   3     1113.52     1159.66     10.82 o
   2  14   3       39.54       37.23      3.28 o
   3  14   3       89.13       88.75      4.53 o
   4  14   3      297.23      262.42      7.33 o
   5  14   3       47.43       35.22      5.58 o
   6  14   3        1.25        7.51      6.54 o
   7  14   3      315.75      335.30     10.04 o
   8  14   3       12.91       22.07     10.35 o
   9  14   3      100.39      145.57     16.31 o
  10  14   3       21.27       29.87     17.74 o
  11  14   3       77.59       72.57     15.49 o
  12  14   3       10.21        4.23     16.04 o
  13  14   3        1.01      -17.02     17.02 o
 -15  15   3      132.79      131.80     15.43 o
 -14  15   3       13.04       19.75     11.56 o
 -13  15   3       74.29       72.00      9.44 o
 -12  15   3        2.93        8.42      7.49 o
 -11  15   3        0.80        1.31      6.82 o
 -10  15   3        2.65        5.25      5.39 o
  -9  15   3      452.85      450.02      8.01 o
  -8  15   3       73.87       77.91      4.55 o
  -7  15   3     1503.40     1440.52     16.23 o
  -6  15   3       78.87       84.51      4.08 o
  -5  15   3      380.09      321.88      5.75 o
  -4  15   3        7.45        9.47      3.09 o
  -3  15   3      172.04      185.01      3.77 o
  -2  15   3      258.65      247.38      6.27 o
  -1  15   3       67.22       59.97      3.20 o
   0  15   3     1058.92     1055.99     11.88 o
   1  15   3      936.22      928.73     10.05 o
   2  15   3      543.16      556.47      7.89 o
   3  15   3       25.95       22.32      4.45 o
   4  15   3      604.12      600.28     12.67 o
   5  15   3       34.33       59.49      6.57 o
   6  15   3      187.53      195.60     12.21 o
   7  15   3      504.17      488.26     12.62 o
   8  15   3       37.14       37.05     10.42 o
   9  15   3       29.40       40.29     11.83 o
  10  15   3       40.70       60.27     14.91 o
  11  15   3       43.56       50.88     16.25 o
  12  15   3       52.52       75.84     17.40 o
  13  15   3      111.24      111.10     19.45 o
 -15  16   3        7.07       33.47     13.77 o
 -14  16   3       28.29       40.46     13.95 o
 -13  16   3       43.33       49.01      9.03 o
 -12  16   3       40.04       39.39      7.62 o
 -11  16   3      331.54      329.18     11.77 o
 -10  16   3      213.62      192.57      7.40 o
  -9  16   3       80.04      108.51      5.69 o
  -8  16   3       68.78       81.11      4.53 o
  -7  16   3      642.01      595.50     10.09 o
  -6  16   3       16.23       19.37      3.61 o
  -5  16   3      482.38      480.77      6.68 o
  -4  16   3        6.43        4.93      2.91 o
  -3  16   3       37.01       49.77      3.22 o
  -2  16   3      809.00      832.58      9.57 o
  -1  16   3      148.21      138.11      3.81 o
   0  16   3      300.20      305.61      6.63 o
   1  16   3      108.83      114.66      5.11 o
   2  16   3       46.92       47.90      3.79 o
   3  16   3        2.37       -1.01      4.47 o
   4  16   3      161.02      145.14      5.92 o
   5  16   3       31.62       36.60      6.40 o
   6  16   3       94.00       95.73      7.78 o
   7  16   3      185.31      221.55      9.35 o
   8  16   3       76.02       94.97     11.05 o
   9  16   3      313.30      346.52     18.08 o
  10  16   3        2.07       -6.18     13.36 o
  11  16   3        6.22       16.63     15.38 o
  12  16   3      169.95      155.26     18.97 o
 -14  17   3       52.05       54.95     14.70 o
 -13  17   3      124.92      127.64      9.78 o
 -12  17   3        1.68       -1.32      6.86 o
 -11  17   3        1.01       -9.03      9.03 o
 -10  17   3       50.54       55.02      5.47 o
  -9  17   3       11.40       21.47      5.64 o
  -8  17   3      375.92      385.73      9.11 o
  -7  17   3      128.15      145.25      5.97 o
  -6  17   3      150.70      150.17      5.60 o
  -5  17   3     1523.31     1509.14     15.36 o
  -4  17   3     1409.25     1306.68     14.87 o
  -3  17   3       85.08       84.22      4.88 o
  -2  17   3       20.60       22.41      4.19 o
  -1  17   3        6.39        6.17      4.23 o
   0  17   3      232.81      236.90      5.87 o
   1  17   3      227.98      224.50      7.33 o
   2  17   3      955.42      938.80     10.93 o
   3  17   3       21.62       35.46      4.77 o
   4  17   3       67.49       79.99      5.69 o
   5  17   3      225.47      230.34      7.63 o
   6  17   3      199.24      235.50      8.87 o
   7  17   3      106.68      107.14      9.24 o
   8  17   3       18.35        4.61     10.64 o
   9  17   3       35.20       39.68     12.01 o
  10  17   3       22.29       45.94     17.13 o
  11  17   3       29.55       16.06     19.13 o
  12  17   3       11.09       31.99     20.72 o
 -14  18   3       14.23       44.69     13.58 o
 -13  18   3        5.66        2.87     14.51 o
 -12  18   3      442.72      484.71     14.79 o
 -11  18   3      159.29      175.04     10.53 o
 -10  18   3       81.25       81.32      6.63 o
  -9  18   3      261.43      268.00      8.33 o
  -8  18   3      197.28      191.14      7.19 o
  -7  18   3       22.71       34.71      5.27 o
  -6  18   3        0.76       -3.47      4.64 o
  -5  18   3      162.26      144.29      6.38 o
  -4  18   3      316.86      284.94      5.67 o
  -3  18   3      387.71      392.85      7.86 o
  -2  18   3      848.52      811.85     11.98 o
  -1  18   3      254.41      263.18      7.51 o
   0  18   3      403.41      406.02      9.65 o
   1  18   3      122.42      134.52      5.21 o
   2  18   3        2.24       -0.72      4.94 o
   3  18   3      135.98      132.50      5.57 o
   4  18   3        2.89       -1.66      5.22 o
   5  18   3       93.83       83.06      6.72 o
   6  18   3       54.71       76.70      7.69 o
   7  18   3      245.42      248.41     14.20 o
   8  18   3       11.44       27.15     11.10 o
   9  18   3        1.77        9.45     11.52 o
  10  18   3      180.00      205.48     16.70 o
  11  18   3       14.43       17.72     19.13 o
 -13  19   3       60.61       67.06     14.00 o
 -12  19   3      190.71      191.86     17.53 o
 -11  19   3        2.71        8.91      8.11 o
 -10  19   3        5.99        5.86      7.02 o
  -9  19   3        9.04        6.16      6.15 o
  -8  19   3      225.20      265.80      7.94 o
  -7  19   3      175.83      183.61      5.98 o
  -6  19   3       47.43       65.30      5.26 o
  -5  19   3       15.70       23.17      6.48 o
  -4  19   3      220.39      221.11      6.31 o
  -3  19   3        1.82        1.86      4.34 o
  -2  19   3        0.35       -0.16      4.28 o
  -1  19   3        2.04       -5.55      5.55 o
   0  19   3       62.14       52.82      6.23 o
   1  19   3       39.30       53.67      9.35 o
   2  19   3      223.04      226.37      7.27 o
   3  19   3      142.80      150.71      5.19 o
   4  19   3      169.84      173.28      6.88 o
   5  19   3      160.36      156.30      7.46 o
   6  19   3        9.52       18.81      7.14 o
   7  19   3       24.93       16.03      8.37 o
   8  19   3       42.04       25.73     11.28 o
   9  19   3        1.25       -5.69     11.85 o
  10  19   3       95.02      102.96     18.48 o
  11  19   3        4.07      -19.06     19.06 o
 -13  20   3        0.29      -13.25     18.57 o
 -12  20   3       25.59       32.58      9.49 o
 -11  20   3        7.64       14.66      8.38 o
 -10  20   3      126.45      135.58     10.46 o
  -9  20   3       71.98       74.60      9.36 o
  -8  20   3      142.77      146.09      9.29 o
  -7  20   3       13.57       -7.24      7.24 o
  -6  20   3       77.71       78.28      7.01 o
  -5  20   3        2.98        6.19      5.34 o
  -4  20   3       92.07       97.06      7.93 o
  -3  20   3       59.06       57.29      6.97 o
  -2  20   3      376.79      364.02      9.84 o
  -1  20   3       95.58       98.17      9.89 o
   0  20   3       13.66        7.20      5.84 o
   1  20   3       25.45       24.45      7.47 o
   2  20   3      137.88      126.69      7.92 o
   3  20   3        2.36       -4.92      5.14 o
   4  20   3       59.41       46.08      5.90 o
   5  20   3      119.97      112.40      7.24 o
   6  20   3      203.34      217.04      8.77 o
   7  20   3        4.17       -5.99      7.79 o
   8  20   3       31.37       22.39     11.27 o
   9  20   3       30.20       13.82     16.35 o
  10  20   3       47.30       59.18     18.70 o
 -12  21   3       19.08        9.34     19.02 o
 -11  21   3       18.80       32.87     12.02 o
 -10  21   3       10.05        2.27     10.04 o
  -9  21   3       15.94       20.14      9.17 o
  -8  21   3      143.61      150.71      9.48 o
  -7  21   3        8.60        3.81      7.34 o
  -6  21   3      369.20      344.39     10.47 o
  -5  21   3      135.88      151.54      6.77 o
  -4  21   3        5.27       -7.43      7.43 o
  -3  21   3      239.21      242.30     13.15 o
  -2  21   3      172.18      172.78      7.43 o
  -1  21   3        5.21        4.65     10.99 o
   0  21   3       22.85       13.69      9.92 o
   1  21   3       78.11       70.46      6.52 o
   2  21   3       55.52       65.77      7.51 o
   3  21   3       46.00       29.45      7.87 o
   4  21   3       93.29      100.93      6.61 o
   5  21   3       37.24       39.17      7.67 o
   6  21   3        0.38       -7.03      7.03 o
   7  21   3       12.99        2.62      9.32 o
   8  21   3        4.24        4.45     13.05 o
   9  21   3       36.26       31.21     14.56 o
 -11  22   3       40.92       42.90     18.72 o
 -10  22   3        1.69      -11.11     11.11 o
  -9  22   3       28.56       15.09      9.31 o
  -8  22   3       22.10       24.45      8.55 o
  -7  22   3       19.08       17.86      7.60 o
  -6  22   3        1.15        0.46      6.26 o
  -5  22   3       52.02       55.60      8.94 o
  -4  22   3        0.46        7.48      7.86 o
  -3  22   3      102.54       84.57      7.81 o
  -2  22   3        6.40        8.69      6.32 o
  -1  22   3        2.68       10.76     11.70 o
   0  22   3       33.43       48.45     10.97 o
   1  22   3        7.37       -4.42     14.77 o
   2  22   3        0.18       10.85      8.37 o
   3  22   3       20.47       15.55      7.50 o
   4  22   3        0.41       -4.91      5.96 o
   5  22   3       47.45       39.66      7.80 o
   6  22   3       20.26       27.21      9.12 o
   7  22   3       51.46       41.63     13.79 o
   8  22   3       33.19       14.12     12.59 o
   9  22   3        1.95       -5.49     13.88 o
 -10  23   3        9.37       -8.90     14.13 o
  -9  23   3       10.79       -1.28     13.52 o
  -8  23   3       95.29       90.63      9.07 o
  -7  23   3       63.20       74.62      8.36 o
  -6  23   3        0.42       -2.63      6.27 o
  -5  23   3        0.58       -8.62      8.62 o
  -4  23   3       56.26       59.74      9.50 o
  -3  23   3        1.31        4.03      7.32 o
  -2  23   3        3.57        1.66      8.06 o
  -1  23   3       10.51       14.92     12.39 o
   0  23   3        2.91       10.83     11.29 o
   1  23   3       11.08       15.02     11.32 o
   2  23   3        6.71        0.83     11.37 o
   3  23   3       36.85       19.61     14.65 o
   4  23   3        6.02       10.12      6.95 o
   5  23   3       56.05       62.06      8.29 o
   6  23   3      100.98      109.23     11.10 o
   7  23   3       27.93       18.71     14.19 o
   8  23   3       40.45       16.29     18.14 o
  -9  24   3       23.02       -4.97     16.62 o
  -8  24   3        5.14        4.35     15.60 o
  -7  24   3       45.74       52.28     13.65 o
  -6  24   3      169.62      187.46     13.14 o
  -5  24   3        5.29        3.25      9.26 o
  -4  24   3       47.87       49.30      8.85 o
  -3  24   3       87.15       76.00      8.11 o
  -2  24   3        2.65       13.11     12.77 o
  -1  24   3       13.71       30.42     13.11 o
   0  24   3       10.30       14.27     11.75 o
   1  24   3       46.13       46.81     12.15 o
   2  24   3       29.14       14.52     12.40 o
   3  24   3       66.58       83.73     19.53 o
   4  24   3        0.55       15.36     17.08 o
   5  24   3        2.17        0.42      7.28 o
   6  24   3       55.63       45.08     10.57 o
   7  24   3        0.43       18.39     27.70 o
  -8  25   3       14.32       -2.04     16.64 o
  -7  25   3       12.20        0.29     15.25 o
  -6  25   3       49.59       72.20     14.92 o
  -5  25   3        1.23        6.18     17.35 o
  -4  25   3       18.84       21.76      8.96 o
  -3  25   3       12.59       19.39     10.07 o
  -2  25   3       59.73       76.88     14.43 o
  -1  25   3       11.90       19.08     14.12 o
   0  25   3       35.86       56.02     24.11 o
   1  25   3        1.60       -7.51     12.71 o
   2  25   3        0.18       19.05     14.12 o
   3  25   3       15.65       10.23     17.03 o
   4  25   3       56.74       89.19     19.01 o
   5  25   3      137.06      146.87     13.92 o
   6  25   3        0.43        8.60     11.48 o
  -7  26   3        6.79        8.73     16.22 o
  -6  26   3       26.05       28.81     15.47 o
  -5  26   3       77.70       85.03     13.56 o
  -4  26   3       22.96       12.94     14.74 o
  -3  26   3        1.79       11.38      8.96 o
  -2  26   3      101.99      116.81     21.86 o
  -1  26   3       13.37       13.22     27.86 o
   0  26   3       22.53       53.67     20.81 o
   1  26   3       27.43       39.54     27.74 o
   2  26   3       12.66      -24.33     25.57 o
   3  26   3        0.24      -11.70     26.68 o
   4  26   3        4.65       -2.48     28.29 o
  -5  27   3        0.36        5.43     22.27 o
  -4  27   3       19.82        8.83     10.71 o
  -3  27   3       11.07       10.04     10.03 o
  -2  27   3       72.29      105.90     47.61 o
  -1  27   3        7.70       14.63     22.78 o
   0  27   3        2.35      -19.73     19.73 o
   1  27   3       15.09       38.45     22.79 o
   2  27   3       16.86       35.91     28.91 o
 -18   0   4       73.97       59.58     22.49 o
 -17   0   4      338.13      325.57     36.40 o
 -16   0   4      618.32      771.62     32.83 o
 -15   0   4      614.48      562.60     29.69 o
 -14   0   4      254.37      283.49     20.22 o
 -13   0   4      107.13      137.02     12.85 o
 -12   0   4      278.40      247.64     13.57 o
 -11   0   4      103.25      101.01      7.70 o
 -10   0   4      197.89      202.02      6.05 o
  -9   0   4       48.92       54.30      4.88 o
  -8   0   4     3855.61     3826.87     46.47 o
  -7   0   4     3444.95     3493.07     35.09 o
  -6   0   4      904.53      833.34     10.86 o
  -5   0   4     3136.83     3407.39     31.91 o
  -4   0   4      790.45      774.88      8.84 o
  -3   0   4       85.80       78.48      3.33 o
  -2   0   4     3040.57     3049.95     25.66 o
  -1   0   4      457.51      395.32      5.27 o
   0   0   4     1703.26     1617.72     15.27 o
   1   0   4     9616.37     9968.04     79.74 o
   2   0   4     3899.47     3933.14     36.21 o
   3   0   4      586.21      497.67      7.87 o
   4   0   4     2072.17     2216.34     22.04 o
   5   0   4        9.05        5.47      3.55 o
   6   0   4       14.43       23.67      4.21 o
   7   0   4       21.79       26.39      5.86 o
   8   0   4     1694.86     1639.90     33.73 o
   9   0   4      111.51      119.73     10.69 o
  10   0   4       34.94        8.03     10.43 o
  11   0   4      773.97      781.57     24.92 o
  12   0   4       80.57      114.78     26.47 o
  13   0   4       77.43       95.51     20.49 o
  14   0   4        0.09      -17.42     28.17 o
 -18   1   4       15.00       12.83     16.21 o
 -17   1   4       88.44      113.84     15.51 o
 -16   1   4      131.00      134.59     14.53 o
 -15   1   4       85.51       87.54     12.92 o
 -14   1   4      841.54      795.84     23.30 o
 -13   1   4      728.68      678.94     15.74 o
 -12   1   4      637.40      666.62     13.57 o
 -11   1   4     2132.19     2149.11     21.08 o
 -10   1   4      372.34      385.52      5.92 o
  -9   1   4      585.61      576.95      7.12 o
  -8   1   4       62.09       58.98      2.98 o
  -7   1   4       89.61      154.10      3.43 o
  -6   1   4     3011.67     2958.14     20.53 o
  -5   1   4     6603.55     6952.06     44.16 o
  -4   1   4     2388.06     2320.87     15.79 o
  -3   1   4     5287.18     5342.62     35.11 o
  -2   1   4     3028.40     2938.88     18.89 o
  -1   1   4     1865.00     1955.52     12.03 o
   0   1   4       58.49       44.52      1.85 o
   1   1   4       18.84       12.19      1.81 o
   2   1   4       16.11       16.76      2.28 o
   3   1   4     5545.75     5866.52     37.54 o
   4   1   4      673.56      574.82      6.32 o
   5   1   4      687.47      669.36      6.79 o
   6   1   4     1159.72     1157.27      9.87 o
   7   1   4      269.32      293.44      6.58 o
   8   1   4      857.54      910.50     11.86 o
   9   1   4       49.62       39.63      6.04 o
  10   1   4        0.57       -3.32      7.81 o
  11   1   4        8.23       23.74     10.17 o
  12   1   4       43.91       34.72     11.56 o
  13   1   4       23.45       20.60     14.39 o
  14   1   4       80.63       92.56     16.04 o
 -18   2   4      112.99      101.72     15.73 o
 -17   2   4       46.99       56.32     15.53 o
 -16   2   4       74.97       61.04     13.66 o
 -15   2   4      331.52      330.83     15.80 o
 -14   2   4      307.46      309.54     14.49 o
 -13   2   4       31.36       49.31      9.39 o
 -12   2   4      363.72      345.44      9.20 o
 -11   2   4       10.36       21.26      4.96 o
 -10   2   4     1680.38     1621.36     13.32 o
  -9   2   4     7201.19     6940.38     44.76 o
  -8   2   4      951.16      960.83      8.73 o
  -7   2   4     6203.02     6187.24     40.89 o
  -6   2   4     1476.33     1455.46     11.21 o
  -5   2   4      104.34       81.88      2.48 o
  -4   2   4      151.65      162.55      2.78 o
  -3   2   4        8.32        7.25      1.62 o
  -2   2   4      116.53      112.54      2.22 o
  -1   2   4     4683.80     4531.82     26.91 o
   0   2   4     4159.52     4257.86     25.36 o
   1   2   4     2165.18     2086.28     13.59 o
   2   2   4     2825.10     2807.85     18.79 o
   3   2   4       15.91       17.92      2.15 o
   4   2   4      206.94      197.13      4.37 o
   5   2   4      276.78      298.29      4.33 o
   6   2   4       60.69       60.43      3.97 o
   7   2   4      351.82      322.21      7.89 o
   8   2   4      225.85      206.25      6.89 o
   9   2   4       33.62       30.74      6.11 o
  10   2   4      444.09      424.14     12.53 o
  11   2   4       55.24       78.87      9.73 o
  12   2   4       10.44       16.97     13.92 o
  13   2   4        0.68        2.44     11.67 o
  14   2   4        3.13        2.86     16.47 o
 -18   3   4        3.97       -1.12     14.98 o
 -17   3   4        0.23      -13.63     13.67 o
 -16   3   4       32.45       25.17     13.23 o
 -15   3   4      157.46      174.06     14.06 o
 -14   3   4      134.74      131.94     11.74 o
 -13   3   4      275.28      237.43     10.21 o
 -12   3   4      549.48      507.49     11.31 o
 -11   3   4     2055.42     2019.77     21.02 o
 -10   3   4      268.45      262.69      5.12 o
  -9   3   4       20.87       24.85      3.08 o
  -8   3   4      547.93      587.44      6.82 o
  -7   3   4      711.23      615.01      6.78 o
  -6   3   4      444.33      435.62      5.40 o
  -5   3   4      403.39      372.78      4.41 o
  -4   3   4     1932.80     1893.25     12.52 o
  -3   3   4      205.50      142.44      2.38 o
  -2   3   4     4183.79     4409.25     25.63 o
  -1   3   4     2148.93     2115.64     12.68 o
   0   3   4       36.56       20.31      1.53 o
   1   3   4      639.42      731.74      6.21 o
   2   3   4       46.45       57.74      2.38 o
   3   3   4      211.61      243.42      4.50 o
   4   3   4     1068.74     1008.25      9.19 o
   5   3   4      739.28      697.06      7.28 o
   6   3   4      181.78      179.62      5.34 o
   7   3   4     1064.43     1065.56     12.29 o
   8   3   4      341.26      352.44      7.84 o
   9   3   4      176.05      168.12      8.09 o
  10   3   4        0.11       -3.69      7.50 o
  11   3   4       43.26       37.84      9.41 o
  12   3   4       22.79       11.85     10.94 o
  13   3   4       47.55       32.83     13.56 o
  14   3   4       57.36       47.13     24.86 o
 -18   4   4       18.91       11.94     16.97 o
 -17   4   4       64.53       56.21     14.13 o
 -16   4   4      143.58      163.49     12.89 o
 -15   4   4       74.04       66.59     10.79 o
 -14   4   4      179.38      208.07     12.09 o
 -13   4   4        0.96        0.61      8.59 o
 -12   4   4      198.36      194.98      9.07 o
 -11   4   4      878.82      821.52     11.89 o
 -10   4   4       36.95       37.04      5.40 o
  -9   4   4       83.41       81.29      3.62 o
  -8   4   4     1892.41     1996.74     16.31 o
  -7   4   4      273.81      285.88      4.19 o
  -6   4   4     2035.96     2052.82     14.11 o
  -5   4   4        9.52       11.91      1.99 o
  -4   4   4      612.54      643.80      5.67 o
  -3   4   4      252.72      248.64      3.22 o
  -2   4   4      240.21      235.99      3.06 o
  -1   4   4     1575.57     1576.66     10.02 o
   0   4   4     2840.71     2884.92     17.20 o
   1   4   4     1420.05     1658.08     11.72 o
   2   4   4       19.85       18.93      2.21 o
   3   4   4     2157.94     2311.10     16.92 o
   4   4   4       40.31       40.52      2.95 o
   5   4   4      115.29      126.51      3.71 o
   6   4   4       86.62       95.43      3.49 o
   7   4   4      426.93      410.06      8.15 o
   8   4   4      383.79      365.01      9.47 o
   9   4   4      274.62      252.01      8.76 o
  10   4   4        1.35       -3.17      7.34 o
  11   4   4      182.14      186.56     12.33 o
  12   4   4       29.05       29.74     12.33 o
  13   4   4        0.23        3.33     13.41 o
  14   4   4       27.30       40.53     17.13 o
 -18   5   4        0.39        8.81     19.76 o
 -17   5   4        0.52        1.73     17.79 o
 -16   5   4        7.64        6.56     11.31 o
 -15   5   4       28.62       22.38     10.59 o
 -14   5   4        0.52        2.30      8.57 o
 -13   5   4      175.13      175.76      8.89 o
 -12   5   4      336.85      332.89      9.32 o
 -11   5   4      260.50      228.67      8.55 o
 -10   5   4     1802.03     1821.46     17.43 o
  -9   5   4      259.62      255.86      4.91 o
  -8   5   4      296.33      315.71      4.77 o
  -7   5   4       50.96       59.90      2.71 o
  -6   5   4      334.38      327.34      4.30 o
  -5   5   4        1.87        3.18      2.02 o
  -4   5   4     2340.87     2460.90     15.80 o
  -3   5   4      136.91      143.23      2.49 o
  -2   5   4      353.15      345.19      3.93 o
  -1   5   4       45.00       30.88      1.82 o
   0   5   4      311.04      358.10      5.76 o
   1   5   4      375.75      401.03      4.39 o
   2   5   4      886.17      891.00      7.43 o
   3   5   4     1184.85     1225.37     10.08 o
   4   5   4      101.84       99.27      3.33 o
   5   5   4       42.41       28.32      3.16 o
   6   5   4       13.93        9.41      3.30 o
   7   5   4       91.45       86.81      5.31 o
   8   5   4      711.27      740.60     12.24 o
   9   5   4      114.05      121.37      7.87 o
  10   5   4       22.63       19.09      7.51 o
  11   5   4       77.25       59.41     12.16 o
  12   5   4        6.33       -4.39     10.97 o
  13   5   4        1.25        3.02     13.18 o
  14   5   4        0.64       -0.84     20.63 o
 -17   6   4       18.53       17.44     16.25 o
 -16   6   4        3.31       -5.87     13.89 o
 -15   6   4        7.31       14.52     11.12 o
 -14   6   4        4.25        3.62      8.73 o
 -13   6   4        0.41       -7.42      7.42 o
 -12   6   4      251.56      249.70      8.35 o
 -11   6   4       78.21       59.61      5.84 o
 -10   6   4       93.16      104.97      4.95 o
  -9   6   4      291.24      255.49      4.84 o
  -8   6   4       18.61       14.58      2.75 o
  -7   6   4      251.70      248.28      4.00 o
  -6   6   4      265.61      265.01      3.87 o
  -5   6   4        9.58       16.49      2.10 o
  -4   6   4      139.38      155.82      2.71 o
  -3   6   4       26.06       38.57      1.96 o
  -2   6   4      633.27      675.00      5.42 o
  -1   6   4     2932.32     3111.69     18.90 o
   0   6   4      133.31      152.28      2.62 o
   1   6   4     1181.19     1261.38      9.15 o
   2   6   4      279.95      272.49      3.86 o
   3   6   4       88.11      115.57      3.07 o
   4   6   4      199.22      208.53      4.49 o
   5   6   4      280.86      284.00      4.82 o
   6   6   4       92.10       92.78      3.87 o
   7   6   4      313.27      324.85      8.22 o
   8   6   4      216.06      243.91      7.88 o
   9   6   4       50.22       65.60      7.53 o
  10   6   4        0.30       -7.97      7.97 o
  11   6   4        0.33       -0.65      8.91 o
  12   6   4       16.99       10.12     11.03 o
  13   6   4       28.17       26.01     13.66 o
  14   6   4       43.25       51.04     17.56 o
 -17   7   4        0.33        9.05     15.66 o
 -16   7   4       38.92       44.26     17.78 o
 -15   7   4       34.01       23.95     13.39 o
 -14   7   4      241.34      242.53     12.63 o
 -13   7   4       29.92       27.73      8.01 o
 -12   7   4      121.03      128.40      7.41 o
 -11   7   4      295.58      239.85      7.34 o
 -10   7   4        1.34       -4.47      4.47 o
  -9   7   4       20.42        9.51      3.36 o
  -8   7   4        5.22        2.73      2.73 o
  -7   7   4      226.75      212.98      3.80 o
  -6   7   4      139.21      123.39      3.04 o
  -5   7   4      322.89      302.20      4.07 o
  -4   7   4      319.27      337.18      4.25 o
  -3   7   4       41.04       42.66      2.04 o
  -2   7   4      438.08      465.05      4.32 o
  -1   7   4      244.51      229.81      3.27 o
   0   7   4       32.83       43.83      2.04 o
   1   7   4     2460.97     2440.77     16.48 o
   2   7   4        3.97        2.20      2.02 o
   3   7   4        7.53       10.11      2.39 o
   4   7   4        3.45        7.13      2.88 o
   5   7   4      155.24      189.97      4.69 o
   6   7   4       59.19       81.83      4.44 o
   7   7   4       11.20        2.68      5.14 o
   8   7   4       41.51       49.17      6.27 o
   9   7   4        3.29        4.96      6.46 o
  10   7   4        5.59        6.71      8.21 o
  11   7   4        5.07       -3.00      9.12 o
  12   7   4       67.50       69.94     11.26 o
  13   7   4        0.33       16.57     15.73 o
  14   7   4       19.26       26.34     16.96 o
 -17   8   4       26.90       26.82     16.53 o
 -16   8   4        2.53        9.74     14.60 o
 -15   8   4       58.89       55.36     13.48 o
 -14   8   4        6.53        4.24     12.04 o
 -13   8   4        2.85       -8.82      8.82 o
 -12   8   4       20.02       16.43      7.12 o
 -11   8   4      259.32      278.48      8.07 o
 -10   8   4       10.09        0.20      4.65 o
  -9   8   4        8.87        6.32      3.73 o
  -8   8   4     2440.58     2347.17     17.05 o
  -7   8   4      112.58      110.61      3.26 o
  -6   8   4       11.01        7.37      2.30 o
  -5   8   4      206.03      181.72      3.28 o
  -4   8   4      597.02      601.55      5.70 o
  -3   8   4      157.46      140.52      2.85 o
  -2   8   4      250.56      261.07      4.13 o
  -1   8   4      295.15      306.37      4.30 o
   0   8   4     1877.95     1951.82     15.00 o
   1   8   4     2814.74     3040.15     22.22 o
   2   8   4      660.42      715.87      7.47 o
   3   8   4      117.59      121.38      3.71 o
   4   8   4      890.52      920.98      8.53 o
   5   8   4      201.93      200.03      4.43 o
   6   8   4       25.17       31.38      4.20 o
   7   8   4        0.10        3.57      4.74 o
   8   8   4       75.95       62.92      6.40 o
   9   8   4       38.39       34.96      7.25 o
  10   8   4       32.58       56.81      8.68 o
  11   8   4       64.67       81.89      9.63 o
  12   8   4        3.41       12.08     11.13 o
  13   8   4       14.45       -1.24     13.86 o
  14   8   4        4.23        6.52     16.48 o
 -17   9   4        3.86       27.31     19.14 o
 -16   9   4       62.52       84.75     19.19 o
 -15   9   4      101.14      107.98     14.63 o
 -14   9   4       17.92       18.73     12.47 o
 -13   9   4      444.02      449.66     13.21 o
 -12   9   4      425.49      395.38     11.17 o
 -11   9   4       74.40       56.01      6.52 o
 -10   9   4       44.37       53.54      5.34 o
  -9   9   4       71.93       70.93      4.77 o
  -8   9   4       64.56       69.38      3.73 o
  -7   9   4      109.61      103.96      3.38 o
  -6   9   4     1127.25     1104.90      9.04 o
  -5   9   4      662.03      640.69      6.14 o
  -4   9   4       94.87       91.37      3.59 o
  -3   9   4     1046.88     1018.91      9.01 o
  -2   9   4     1996.44     1921.74     14.77 o
  -1   9   4      837.59      829.71      7.48 o
   0   9   4      503.58      475.98      5.95 o
   1   9   4       43.79       60.79      2.96 o
   2   9   4      125.01      155.28      4.00 o
   3   9   4      462.24      477.51      6.83 o
   4   9   4      339.18      343.08      5.95 o
   5   9   4       37.45       54.38      4.34 o
   6   9   4      884.17      954.73     15.87 o
   7   9   4      215.47      245.95      6.89 o
   8   9   4       23.78       34.96      6.46 o
   9   9   4      236.95      234.83     12.93 o
  10   9   4       43.85       50.14      8.49 o
  11   9   4        9.66       10.41      8.88 o
  12   9   4        0.17        0.85     10.69 o
  13   9   4       11.47       14.90     14.57 o
 -17  10   4       84.37       65.02     19.60 o
 -16  10   4      157.17      191.72     17.32 o
 -15  10   4      145.09      178.08     15.32 o
 -14  10   4      421.08      436.71     26.74 o
 -13  10   4       79.76       89.50     10.11 o
 -12  10   4       14.26       26.05      7.89 o
 -11  10   4      662.38      624.58     14.28 o
 -10  10   4      253.75      261.83      8.40 o
  -9  10   4      134.43      159.59      5.55 o
  -8  10   4     1619.13     1546.49     13.84 o
  -7  10   4     1882.14     1789.16     14.56 o
  -6  10   4      610.95      601.41      6.40 o
  -5  10   4       94.83       95.68      3.16 o
  -4  10   4      391.09      445.23      7.30 o
  -3  10   4      161.75      135.20      3.91 o
  -2  10   4      683.18      595.21      6.03 o
  -1  10   4      412.11      419.62      5.92 o
   0  10   4     1444.60     1469.37     11.97 o
   1  10   4      928.09      950.14     10.08 o
   2  10   4      323.59      333.31      5.14 o
   3  10   4      495.73      526.38      7.47 o
   4  10   4      249.57      266.42      5.78 o
   5  10   4      386.68      352.92      7.08 o
   6  10   4      328.41      333.47      7.94 o
   7  10   4      121.48      109.92      7.52 o
   8  10   4      104.21      104.50      5.73 o
   9  10   4      138.76      162.92      9.86 o
  10  10   4      112.68      117.06      8.70 o
  11  10   4       25.53       28.24      9.02 o
  12  10   4       79.50       82.41     11.63 o
  13  10   4        3.17      -10.92     12.70 o
 -16  11   4       32.82       64.96     18.06 o
 -15  11   4      141.09      137.22     15.10 o
 -14  11   4      290.23      304.23     14.59 o
 -13  11   4      429.17      420.22     13.45 o
 -12  11   4      835.32      768.61     15.53 o
 -11  11   4      436.46      422.68     10.29 o
 -10  11   4      695.91      680.96     13.39 o
  -9  11   4      204.01      192.37      6.36 o
  -8  11   4        7.52        9.33      3.74 o
  -7  11   4      354.89      324.52      5.55 o
  -6  11   4      377.37      421.86      6.34 o
  -5  11   4     1140.54     1057.18      9.90 o
  -4  11   4     2118.12     2080.55     17.34 o
  -3  11   4     1104.75     1148.39     10.04 o
  -2  11   4       54.69       55.10      3.01 o
  -1  11   4      871.91      868.75      8.83 o
   0  11   4      220.64      198.35      3.97 o
   1  11   4       13.04       11.84      2.54 o
   2  11   4      814.35      827.07      8.47 o
   3  11   4       51.04       57.02      4.31 o
   4  11   4      683.22      669.50     10.15 o
   5  11   4     1159.41     1119.61     17.83 o
   6  11   4       18.52       30.14      4.97 o
   7  11   4      709.60      728.92     13.84 o
   8  11   4       84.58       99.62      8.52 o
   9  11   4       12.04       15.18      7.91 o
  10  11   4        0.19       -0.78      9.57 o
  11  11   4        0.23      -10.31     10.31 o
  12  11   4       49.71       42.11     14.42 o
  13  11   4        1.08       -8.11     21.73 o
 -16  12   4      140.51      147.45     26.66 o
 -15  12   4        7.08       11.34     13.98 o
 -14  12   4       40.52       37.93     10.94 o
 -13  12   4       82.84       72.69     10.59 o
 -12  12   4      107.69      124.70      8.51 o
 -11  12   4        2.49       10.39      6.96 o
 -10  12   4      595.81      603.14     15.36 o
  -9  12   4     1200.58     1143.64     13.07 o
  -8  12   4      328.97      341.64      6.21 o
  -7  12   4     1466.54     1491.28     13.67 o
  -6  12   4      663.20      636.76      7.61 o
  -5  12   4      383.68      372.08      5.88 o
  -4  12   4       61.19       78.19      3.37 o
  -3  12   4      102.13      106.11      3.64 o
  -2  12   4      374.17      364.77      6.19 o
  -1  12   4     1651.43     1666.16     15.00 o
   0  12   4      378.44      375.18      5.74 o
   1  12   4     1418.06     1460.85     13.50 o
   2  12   4      313.98      315.79      6.03 o
   3  12   4      452.49      452.06      7.29 o
   4  12   4      193.49      197.23      6.42 o
   5  12   4       13.46       19.16      5.51 o
   6  12   4        2.67        4.54      5.80 o
   7  12   4       34.64       21.48      8.30 o
   8  12   4      101.58      119.37      8.25 o
   9  12   4      224.99      254.04     10.87 o
  10  12   4      111.97      114.64     12.78 o
  11  12   4       59.09       51.84     12.18 o
  12  12   4       43.02       57.29     17.08 o
  13  12   4       34.68       54.44     22.61 o
 -16  13   4       92.31       86.28     26.92 o
 -15  13   4       26.38       47.23     34.28 o
 -14  13   4       74.21       83.31     11.38 o
 -13  13   4      263.05      265.97     12.37 o
 -12  13   4      126.22      146.67      8.94 o
 -11  13   4      219.33      229.50      8.82 o
 -10  13   4      625.38      641.09     11.32 o
  -9  13   4       57.88       52.37      4.88 o
  -8  13   4       11.17        0.97      3.89 o
  -7  13   4       63.19       61.78      4.51 o
  -6  13   4      356.97      383.76      7.46 o
  -5  13   4      151.45      163.92      4.45 o
  -4  13   4     1184.91     1174.47     10.76 o
  -3  13   4     2402.57     2396.26     23.64 o
  -2  13   4     1562.85     1586.86     15.13 o
  -1  13   4        8.49        4.80      3.13 o
   0  13   4      215.50      207.88      4.49 o
   1  13   4      369.08      371.17      5.94 o
   2  13   4      810.70      746.74      8.81 o
   3  13   4      589.82      545.04      8.79 o
   4  13   4       11.69       16.18      5.02 o
   5  13   4      348.19      362.52      9.39 o
   6  13   4       86.54       85.89      6.66 o
   7  13   4      286.37      301.15     13.96 o
   8  13   4        3.36      -13.34     13.34 o
   9  13   4       20.14       14.54     12.36 o
  10  13   4      130.26      150.80     12.01 o
  11  13   4        2.98       -8.12     13.77 o
  12  13   4        1.83      -20.40     20.40 o
 -16  14   4      131.66      126.05     46.80 o
 -15  14   4      187.98      183.23     18.94 o
 -14  14   4       32.83       27.14     11.11 o
 -13  14   4       59.72       66.77     10.47 o
 -12  14   4       37.11       44.92      8.17 o
 -11  14   4      148.51      171.62     10.33 o
 -10  14   4      105.10      136.18      6.47 o
  -9  14   4      103.10      116.65      5.57 o
  -8  14   4      630.84      644.28      9.58 o
  -7  14   4      389.51      406.44      7.45 o
  -6  14   4      443.41      442.97      8.06 o
  -5  14   4      315.75      306.51      6.44 o
  -4  14   4       98.46      102.85      4.00 o
  -3  14   4       35.98       35.31      3.42 o
  -2  14   4     1314.17     1292.01     13.86 o
  -1  14   4      410.19      395.80      6.51 o
   0  14   4      596.91      600.54      7.53 o
   1  14   4      554.91      560.57      7.74 o
   2  14   4       60.21       67.56      4.74 o
   3  14   4       76.98       78.45      4.98 o
   4  14   4       80.95       77.72      5.49 o
   5  14   4        6.52        6.75      5.87 o
   6  14   4      104.55       89.17      8.32 o
   7  14   4       57.74       50.73      8.82 o
   8  14   4      133.64      113.31     11.34 o
   9  14   4       49.55       63.29     14.20 o
  10  14   4       10.24       12.44     18.37 o
  11  14   4       25.21        5.92     19.65 o
  12  14   4        1.82       22.29     21.15 o
 -15  15   4       31.38       39.75     16.77 o
 -14  15   4        3.45       10.30     12.18 o
 -13  15   4      148.85      142.35     10.30 o
 -12  15   4      124.66      139.76      8.81 o
 -11  15   4      213.07      220.57      8.68 o
 -10  15   4      165.67      152.33      7.41 o
  -9  15   4      273.40      269.66      7.68 o
  -8  15   4        1.30       -0.49      4.81 o
  -7  15   4      126.14      146.28      5.80 o
  -6  15   4      176.03      164.08      5.56 o
  -5  15   4       10.38        7.01      4.24 o
  -4  15   4     2258.38     2177.24     18.97 o
  -3  15   4        5.42        3.94      3.31 o
  -2  15   4       16.15       17.23      3.07 o
  -1  15   4      247.18      240.16      6.56 o
   0  15   4        0.35       -1.45      4.18 o
   1  15   4       64.23       74.10      4.76 o
   2  15   4      124.76      113.19      4.51 o
   3  15   4      103.61      123.78      5.70 o
   4  15   4      219.58      211.40      6.64 o
   5  15   4      101.03       85.59      6.55 o
   6  15   4      244.47      240.80      8.34 o
   7  15   4       35.39       30.63     10.36 o
   8  15   4       15.81       13.79     12.69 o
   9  15   4        1.58       -3.40     13.78 o
  10  15   4       26.66       11.27     14.90 o
  11  15   4       84.37      100.71     17.39 o
 -15  16   4       10.50       23.56     15.78 o
 -14  16   4        4.14       -4.55     11.67 o
 -13  16   4      134.94      153.96     10.32 o
 -12  16   4        1.22        1.37      7.49 o
 -11  16   4        8.65        2.91      8.33 o
 -10  16   4       37.72       35.48      6.58 o
  -9  16   4       50.48       57.49      6.12 o
  -8  16   4        3.76        0.04      6.07 o
  -7  16   4      377.23      373.01      7.77 o
  -6  16   4       15.36        8.11      4.65 o
  -5  16   4       54.54       63.26      4.63 o
  -4  16   4        4.18        3.48      3.68 o
  -3  16   4        2.56       -0.44      3.33 o
  -2  16   4        0.63        6.66      4.61 o
  -1  16   4       59.27       56.49      4.92 o
   0  16   4      104.52      105.91      4.97 o
   1  16   4        5.95        1.85      4.47 o
   2  16   4      574.41      522.85      9.06 o
   3  16   4       67.35       48.30      5.84 o
   4  16   4       74.92       76.90      6.63 o
   5  16   4       84.25       80.86      7.71 o
   6  16   4        0.57        6.87      8.43 o
   7  16   4       11.63        2.43     10.51 o
   8  16   4       16.78        5.74     14.08 o
   9  16   4        4.72        8.14     15.80 o
  10  16   4      189.32      191.98     17.19 o
  11  16   4        2.70      -28.95     45.35 o
 -14  17   4       21.54       32.60     11.44 o
 -13  17   4       34.33       39.19     11.83 o
 -12  17   4       19.19       16.26      9.13 o
 -11  17   4      205.55      214.58      8.94 o
 -10  17   4       29.01       19.27      6.43 o
  -9  17   4       11.94       12.68      6.64 o
  -8  17   4       12.57       10.20      6.29 o
  -7  17   4       11.85       12.49      5.14 o
  -6  17   4       86.39       85.66      5.91 o
  -5  17   4      254.27      277.81      5.72 o
  -4  17   4       51.57       49.83      3.93 o
  -3  17   4        2.49        4.46      4.96 o
  -2  17   4      155.51      159.38      5.52 o
  -1  17   4       36.01       37.67      4.81 o
   0  17   4        0.18       -0.76      4.36 o
   1  17   4        3.57        3.66      4.17 o
   2  17   4       23.50       28.64      5.29 o
   3  17   4      228.29      185.07      6.99 o
   4  17   4       48.99       34.63      6.96 o
   5  17   4       14.90       10.10      7.29 o
   6  17   4        0.50        0.42      8.88 o
   7  17   4      172.82      175.10     12.36 o
   8  17   4       78.43       71.99     13.48 o
   9  17   4       28.63       23.02     14.75 o
  10  17   4        6.56        4.15     18.25 o
  11  17   4       41.13       27.62     20.52 o
 -14  18   4       55.21       58.28     22.89 o
 -13  18   4        7.42        2.04     10.80 o
 -12  18   4        0.62       -0.32     10.17 o
 -11  18   4       33.44       35.04      7.07 o
 -10  18   4        0.16       11.28      8.20 o
  -9  18   4       52.35       46.87      6.82 o
  -8  18   4       85.21       77.68      6.10 o
  -7  18   4        2.29       -0.74      4.53 o
  -6  18   4      141.16      153.70      4.99 o
  -5  18   4      136.35      140.00      4.93 o
  -4  18   4       27.29       25.20      3.68 o
  -3  18   4        7.60        8.65      4.49 o
  -2  18   4        2.08       -4.36      4.36 o
  -1  18   4       22.76        5.28      4.66 o
   0  18   4       21.20       19.48      4.63 o
   1  18   4      241.88      233.70      6.45 o
   2  18   4        2.26        6.13      7.52 o
   3  18   4       42.23       47.60      6.58 o
   4  18   4        3.09       -0.96      6.76 o
   5  18   4       68.55       74.61     11.36 o
   6  18   4       98.87      101.77      9.76 o
   7  18   4       21.67        9.65     10.88 o
   8  18   4        2.67        0.53     13.40 o
   9  18   4       14.33       25.06     20.74 o
  10  18   4        0.14        5.96     26.62 o
 -13  19   4       15.40        5.33     15.34 o
 -12  19   4        0.95       -6.71      9.28 o
 -11  19   4        1.26        7.23      9.97 o
 -10  19   4        0.11       -3.08      8.23 o
  -9  19   4        0.15        3.84      7.65 o
  -8  19   4        5.72        2.91      6.52 o
  -7  19   4      315.02      304.80      8.21 o
  -6  19   4       22.83       27.48      5.35 o
  -5  19   4      202.36      200.05      5.83 o
  -4  19   4      104.12      108.37      8.56 o
  -3  19   4       67.86       72.91      6.09 o
  -2  19   4      112.80      105.47      5.23 o
  -1  19   4        1.19        5.85      4.29 o
   0  19   4        5.65        6.79      4.52 o
   1  19   4      128.84      121.40      5.38 o
   2  19   4        4.45       -2.86      5.50 o
   3  19   4        0.30        0.22      6.37 o
   4  19   4        2.72       -6.24      6.80 o
   5  19   4        6.64       -0.15      7.61 o
   6  19   4        9.54       17.21      9.08 o
   7  19   4       45.87       68.53     11.77 o
   8  19   4        4.41        4.29     13.52 o
   9  19   4       36.57       28.98     29.25 o
 -12  20   4       55.76       49.33     15.42 o
 -11  20   4        3.15       -2.83     11.89 o
 -10  20   4       11.98       21.01      8.89 o
  -9  20   4       27.15       32.18      7.07 o
  -8  20   4       21.92       12.98      6.55 o
  -7  20   4        2.54       12.75      5.99 o
  -6  20   4      558.07      511.56      9.26 o
  -5  20   4        0.74       -1.99      5.94 o
  -4  20   4        9.26        6.92      5.97 o
  -3  20   4       35.24       31.73      5.92 o
  -2  20   4       25.14       25.18      5.59 o
  -1  20   4       10.15        5.48      5.04 o
   0  20   4      124.72      136.72      7.18 o
   1  20   4        2.07       -3.84      6.84 o
   2  20   4       10.72        7.36      6.17 o
   3  20   4      181.61      205.48      9.52 o
   4  20   4       15.04       28.12      7.32 o
   5  20   4        7.02        1.80      7.79 o
   6  20   4       82.75       85.47      9.89 o
   7  20   4       50.30       35.36     11.71 o
   8  20   4       16.52       24.74     24.92 o
   9  20   4        1.41       -8.90     30.86 o
 -12  21   4       32.40       45.78     18.67 o
 -11  21   4        0.53       -8.22     13.78 o
 -10  21   4       11.16       12.00      8.30 o
  -9  21   4       14.19       12.03      6.85 o
  -8  21   4        3.72        9.65      6.00 o
  -7  21   4        1.09       -5.78      5.78 o
  -6  21   4        3.85        4.92      4.89 o
  -5  21   4        7.47        6.26      5.90 o
  -4  21   4      138.44      132.92      6.68 o
  -3  21   4        3.92        2.30      5.62 o
  -2  21   4       40.11       37.28      5.59 o
  -1  21   4       47.59       62.08      8.22 o
   0  21   4       73.36       80.40     10.95 o
   1  21   4       73.16       75.53      9.23 o
   2  21   4        9.55       23.35     10.60 o
   3  21   4        2.03       -3.52      6.22 o
   4  21   4       20.34       39.65      7.46 o
   5  21   4       21.81       31.79      8.04 o
   6  21   4       76.84       65.91     10.81 o
   7  21   4       10.33       15.78     13.31 o
   8  21   4       28.77       31.16     16.90 o
 -11  22   4       48.29       30.77     18.25 o
 -10  22   4       38.88       45.68     12.92 o
  -9  22   4        8.10       10.14     12.15 o
  -8  22   4       95.04      102.41      9.01 o
  -7  22   4       81.49       90.70      7.96 o
  -6  22   4        5.97        2.08      7.07 o
  -5  22   4       33.88       38.72      9.11 o
  -4  22   4        1.40       10.00      9.91 o
  -3  22   4       79.86       58.14      7.99 o
  -2  22   4        2.88        8.38      5.59 o
  -1  22   4      121.36      127.15      9.43 o
   0  22   4       78.41       75.34      8.53 o
   1  22   4       27.63       36.67      8.74 o
   2  22   4       50.33       89.72     14.82 o
   3  22   4        1.33       -0.90      6.76 o
   4  22   4       35.11       38.84      8.09 o
   5  22   4       74.89       77.12      8.97 o
   6  22   4       45.97       63.76     10.50 o
   7  22   4        1.46        0.76     13.45 o
 -10  23   4        7.61      -17.08     17.08 o
  -9  23   4       70.08       66.48     12.44 o
  -8  23   4       93.30      118.35     10.81 o
  -7  23   4        0.30       -8.95      9.03 o
  -6  23   4       30.58       21.34     11.55 o
  -5  23   4       55.34       81.14      9.97 o
  -4  23   4        1.19       -5.07      8.58 o
  -3  23   4      222.64      222.88      9.62 o
  -2  23   4       25.44       43.60     13.86 o
  -1  23   4        7.17        9.09     14.28 o
   0  23   4       25.56       45.22      8.81 o
   1  23   4       21.53        8.86      8.16 o
   2  23   4        0.75        7.43     15.58 o
   3  23   4        7.10       -8.42     12.51 o
   4  23   4       39.81       36.87      8.58 o
   5  23   4        2.55        1.69      9.86 o
   6  23   4      137.05      135.82     13.23 o
  -9  24   4       29.15       23.60     16.07 o
  -8  24   4        6.74       -7.95     16.38 o
  -7  24   4        1.14       20.53     22.57 o
  -6  24   4       48.39       56.56     12.77 o
  -5  24   4        0.29       -0.23      9.48 o
  -4  24   4        2.28       -5.88     12.33 o
  -3  24   4        0.11       -1.47     12.07 o
  -2  24   4      185.06      194.47     23.45 o
  -1  24   4       31.67       38.46     15.15 o
   0  24   4       25.78       43.78     15.21 o
   1  24   4       34.02       38.31     16.46 o
   2  24   4        4.81       11.27     10.07 o
   3  24   4       13.98       12.52     17.91 o
   4  24   4       70.34       91.50     20.32 o
   5  24   4      159.90      165.39     13.22 o
  -8  25   4       18.59       20.00     39.37 o
  -7  25   4        1.32      -15.15     15.15 o
  -6  25   4        5.39      -12.09     14.85 o
  -5  25   4       67.09       61.59     11.48 o
  -4  25   4       11.54       12.60      9.87 o
  -3  25   4       14.45       25.25      7.96 o
  -2  25   4        6.00       20.11     15.03 o
  -1  25   4        1.57       20.16     15.23 o
   0  25   4        2.52        0.65     15.24 o
   1  25   4        0.35       24.33     15.98 o
   2  25   4        0.26       -3.79     18.09 o
   3  25   4        0.58      -28.29     28.29 o
   4  25   4       43.74       22.41     30.09 o
  -6  26   4       25.21      -15.06     30.21 o
  -5  26   4       12.32       32.33     11.43 o
  -4  26   4        1.92        0.49     10.00 o
  -3  26   4       12.10        4.00     21.83 o
  -2  26   4        0.10       46.18     22.20 o
  -1  26   4        4.13       28.24     22.09 o
   0  26   4       21.45       53.54     21.95 o
   1  26   4       10.91       -4.33     42.97 o
   2  26   4        9.03       -1.30     28.54 o
 -18   1   5        1.50        1.58     22.81 o
 -17   1   5       26.51       47.57     14.48 o
 -16   1   5        3.03      -12.87     13.62 o
 -15   1   5      180.20      191.85     14.36 o
 -14   1   5       90.55       94.12     12.09 o
 -13   1   5       37.38       17.79      8.67 o
 -12   1   5       77.72       74.25      7.47 o
 -11   1   5      173.25      167.19      7.00 o
 -10   1   5     2905.63     2795.42     30.13 o
  -9   1   5      594.48      576.54      7.52 o
  -8   1   5        2.39       -0.91      3.07 o
  -7   1   5      108.66       94.36      3.59 o
  -6   1   5        0.38        0.11      2.02 o
  -5   1   5      202.98      184.42      3.86 o
  -4   1   5      356.48      345.73      4.71 o
  -3   1   5     1687.98     1824.99     12.72 o
  -2   1   5        4.41        2.98      1.92 o
  -1   1   5      328.81      356.85      4.15 o
   0   1   5        1.57       -0.02      1.95 o
   1   1   5       40.52       44.54      2.25 o
   2   1   5        0.46        0.76      2.41 o
   3   1   5      234.71      236.35      4.70 o
   4   1   5      468.88      482.27      6.54 o
   5   1   5       18.16       18.51      4.77 o
   6   1   5      136.38      129.03      5.90 o
   7   1   5       65.94       77.66      6.90 o
   8   1   5      345.18      358.93      9.56 o
   9   1   5      336.32      331.49     13.25 o
  10   1   5        3.28        4.09      9.70 o
  11   1   5        0.88      -11.42     11.42 o
  12   1   5        2.75       -5.00     13.03 o
  13   1   5       16.74        9.97     14.37 o
 -18   2   5       42.67       36.90     16.86 o
 -17   2   5        3.44        3.55     14.73 o
 -16   2   5       81.05       82.99     14.76 o
 -15   2   5       48.16       29.77     12.86 o
 -14   2   5       50.57       40.11     11.98 o
 -13   2   5      352.98      326.82     13.73 o
 -12   2   5        4.92       -7.03      7.03 o
 -11   2   5      115.27      107.88      6.66 o
 -10   2   5       13.99        8.03      4.55 o
  -9   2   5       21.76       20.70      3.81 o
  -8   2   5     1791.69     1671.78     12.97 o
  -7   2   5        7.10        8.66      2.76 o
  -6   2   5     1679.85     1698.82     13.66 o
  -5   2   5       17.19       10.16      2.23 o
  -4   2   5      457.64      449.64      5.19 o
  -3   2   5     1405.85     1409.82     11.10 o
  -2   2   5       23.37       39.28      2.34 o
  -1   2   5       94.56       99.29      2.63 o
   0   2   5        1.71        6.22      2.12 o
   1   2   5       21.64       27.70      2.36 o
   2   2   5      763.48      729.23      7.10 o
   3   2   5       40.94       33.56      2.77 o
   4   2   5      196.08      204.67      4.92 o
   5   2   5        8.71        8.98      4.59 o
   6   2   5      184.22      197.06      6.87 o
   7   2   5       74.74       85.61      6.55 o
   8   2   5      123.45      115.93      9.13 o
   9   2   5      154.58      152.28     12.36 o
  10   2   5       48.74       45.22      9.55 o
  11   2   5        7.15      -10.66     10.66 o
  12   2   5        0.27      -12.79     12.79 o
  13   2   5       53.64       31.24     20.93 o
 -18   3   5        1.97        4.10     15.34 o
 -17   3   5      222.24      227.14     17.50 o
 -16   3   5        5.91       25.06     14.46 o
 -15   3   5        7.01       17.60     12.88 o
 -14   3   5       55.44       55.16      9.92 o
 -13   3   5      201.17      188.88     11.13 o
 -12   3   5        5.98        4.07      7.79 o
 -11   3   5      544.24      554.21     12.61 o
 -10   3   5       28.71       21.80      5.25 o
  -9   3   5      357.73      361.58      5.95 o
  -8   3   5     1095.93     1059.51      9.71 o
  -7   3   5      116.08      104.24      3.43 o
  -6   3   5      192.05      213.04      3.87 o
  -5   3   5      312.03      321.20      4.70 o
  -4   3   5      446.82      416.58      5.13 o
  -3   3   5      201.15      203.07      3.34 o
  -2   3   5     4746.12     4831.45     29.67 o
  -1   3   5      425.89      414.27      5.56 o
   0   3   5     2058.85     2079.54     17.06 o
   1   3   5       96.28       91.36      3.12 o
   2   3   5     1169.00     1215.91     10.36 o
   3   3   5      216.69      210.51      5.87 o
   4   3   5      431.52      417.58      6.66 o
   5   3   5       98.37       93.54      5.46 o
   6   3   5      661.32      644.68     10.91 o
   7   3   5        2.51        6.75      6.10 o
   8   3   5      343.36      323.17     10.92 o
   9   3   5        4.40        8.32      9.03 o
  10   3   5       90.35       67.12     11.49 o
  11   3   5       47.80       37.44     12.02 o
  12   3   5        2.88       -5.64     13.06 o
  13   3   5        1.05       -0.54     20.97 o
 -18   4   5        1.74       24.08     41.29 o
 -17   4   5       90.46      114.76     19.74 o
 -16   4   5      191.03      203.97     14.80 o
 -15   4   5      299.75      325.99     14.98 o
 -14   4   5      722.58      695.22     17.25 o
 -13   4   5      544.56      515.61     14.23 o
 -12   4   5      278.07      297.71     11.08 o
 -11   4   5        2.31        1.16      6.15 o
 -10   4   5       20.00       24.31      5.20 o
  -9   4   5        6.81        2.92      3.55 o
  -8   4   5      443.14      384.44      5.84 o
  -7   4   5     1638.45     1645.70     12.59 o
  -6   4   5     1663.50     1628.25     12.29 o
  -5   4   5     1476.20     1489.37     11.30 o
  -4   4   5     2359.87     2302.42     16.03 o
  -3   4   5      535.05      496.66      5.26 o
  -2   4   5       25.40       22.02      2.23 o
  -1   4   5      165.27      169.08      4.52 o
   0   4   5      359.08      354.48      4.60 o
   1   4   5      216.97      225.70      3.69 o
   2   4   5     3481.96     3567.30     25.26 o
   3   4   5      443.63      473.19      6.33 o
   4   4   5      169.76      180.46      5.26 o
   5   4   5      975.85     1024.58     11.84 o
   6   4   5      118.89      126.82      6.62 o
   7   4   5      371.56      394.84     10.23 o
   8   4   5        2.01        7.72      7.86 o
   9   4   5        6.06       14.64      8.67 o
  10   4   5      129.56      134.31     10.45 o
  11   4   5       44.45       25.37     12.63 o
  12   4   5       18.02       24.16     12.95 o
  13   4   5       12.52        7.25     19.49 o
 -17   5   5       58.31       67.36     16.60 o
 -16   5   5      242.24      256.88     20.42 o
 -15   5   5       10.16       14.05     10.82 o
 -14   5   5        3.53       15.16      9.32 o
 -13   5   5      197.76      195.93     10.51 o
 -12   5   5      344.71      346.88     11.55 o
 -11   5   5      966.96      931.41     14.87 o
 -10   5   5     1467.99     1415.37     16.23 o
  -9   5   5      537.60      552.71      8.12 o
  -8   5   5     1454.34     1427.45     11.95 o
  -7   5   5      829.30      814.63      7.67 o
  -6   5   5       15.63       16.38      2.22 o
  -5   5   5      146.94      140.53      3.35 o
  -4   5   5      468.70      467.19      5.19 o
  -3   5   5      264.96      260.35      4.65 o
  -2   5   5     1174.36     1171.04      8.71 o
  -1   5   5     2615.54     2670.18     17.61 o
   0   5   5     1488.80     1545.20     11.18 o
   1   5   5      559.53      531.85      5.83 o
   2   5   5       11.37        9.10      2.71 o
   3   5   5       23.79       15.78      3.07 o
   4   5   5       37.62       40.62      3.75 o
   5   5   5      275.89      270.48      7.02 o
   6   5   5       30.49       34.38      5.81 o
   7   5   5      229.45      239.92      8.61 o
   8   5   5       70.82       81.75      9.01 o
   9   5   5      146.63      164.07      9.88 o
  10   5   5      337.26      356.40     13.70 o
  11   5   5        0.75       -1.54     11.16 o
  12   5   5       10.94       11.17     12.69 o
  13   5   5        0.91      -15.72     16.04 o
 -17   6   5      167.73      185.57     24.04 o
 -16   6   5       22.61      -14.50     14.50 o
 -15   6   5      166.37      160.51     12.21 o
 -14   6   5      509.72      523.43     15.09 o
 -13   6   5      508.47      523.60     17.16 o
 -12   6   5      306.30      308.70     10.65 o
 -11   6   5       35.95       43.67      7.42 o
 -10   6   5        5.81        4.42      5.08 o
  -9   6   5       11.56        9.30      4.72 o
  -8   6   5       68.19       77.39      3.79 o
  -7   6   5     1530.22     1554.63     11.28 o
  -6   6   5     3082.08     3088.08     19.55 o
  -5   6   5      901.74      970.46      7.96 o
  -4   6   5      730.29      670.28      6.18 o
  -3   6   5      258.62      245.99      3.68 o
  -2   6   5      708.26      686.18      6.55 o
  -1   6   5        8.34        5.96      2.23 o
   0   6   5       81.64       78.32      2.80 o
   1   6   5      577.81      552.32      5.91 o
   2   6   5      905.77      915.57      8.35 o
   3   6   5     1138.85     1141.98     12.14 o
   4   6   5      154.70      160.42      5.48 o
   5   6   5      551.18      549.28      9.16 o
   6   6   5      583.69      593.36     11.71 o
   7   6   5       80.04       89.67      8.59 o
   8   6   5       36.19       21.60      8.07 o
   9   6   5      104.79       77.83     10.09 o
  10   6   5        6.45       -9.84      9.84 o
  11   6   5      159.44      161.32     12.19 o
  12   6   5       25.48       28.92     16.04 o
  13   6   5       23.20       16.52     17.01 o
 -17   7   5      159.91      187.14     17.69 o
 -16   7   5       89.50       95.85     15.49 o
 -15   7   5       43.07       53.90     14.61 o
 -14   7   5        2.75       -1.28     10.18 o
 -13   7   5      220.22      229.82     11.28 o
 -12   7   5      246.98      238.81      9.91 o
 -11   7   5     1033.04      980.36     16.39 o
 -10   7   5      636.44      679.43     11.20 o
  -9   7   5      705.79      681.08      9.70 o
  -8   7   5     2372.78     2262.54     17.60 o
  -7   7   5      197.00      233.72      4.55 o
  -6   7   5       27.53       30.66      2.88 o
  -5   7   5      296.44      318.53      4.48 o
  -4   7   5      526.68      522.88      5.16 o
  -3   7   5      951.32      912.69      7.61 o
  -2   7   5      794.58      798.86      6.74 o
  -1   7   5     2347.79     2374.66     15.55 o
   0   7   5      810.40      798.70      7.05 o
   1   7   5      288.38      271.06      4.35 o
   2   7   5      869.79      874.92     11.31 o
   3   7   5      247.07      246.56      4.85 o
   4   7   5      134.06      140.67      4.64 o
   5   7   5      488.34      487.16      8.24 o
   6   7   5       78.33       80.71      6.71 o
   7   7   5      605.30      572.17     14.29 o
   8   7   5      344.06      360.66     11.92 o
   9   7   5        2.37       -0.68      9.21 o
  10   7   5       58.26       74.39     10.80 o
  11   7   5       33.65       31.39     11.34 o
  12   7   5       12.50        7.08     13.99 o
  13   7   5        1.27      -11.08     16.58 o
 -17   8   5        2.10       -3.55     15.56 o
 -16   8   5      106.28      105.04     15.50 o
 -15   8   5      258.75      249.09     21.07 o
 -14   8   5      245.90      228.18     16.04 o
 -13   8   5      200.01      229.41     11.62 o
 -12   8   5      618.93      604.93     13.27 o
 -11   8   5      203.71      189.76      8.44 o
 -10   8   5       72.99       65.90      6.03 o
  -9   8   5      212.75      197.66      6.26 o
  -8   8   5       50.81       75.02      4.57 o
  -7   8   5     2448.40     2498.93     18.92 o
  -6   8   5      334.48      350.59      5.20 o
  -5   8   5     3329.30     3320.73     22.54 o
  -4   8   5      652.16      688.91      6.70 o
  -3   8   5        7.91        6.77      2.38 o
  -2   8   5     1471.77     1410.91     10.14 o
  -1   8   5      118.89      117.73      3.22 o
   0   8   5      372.07      377.11      5.51 o
   1   8   5     1335.35     1306.32     11.50 o
   2   8   5       22.02       13.45      3.24 o
   3   8   5       24.98       28.42      3.26 o
   4   8   5      540.87      550.72      8.32 o
   5   8   5      208.09      202.77      5.60 o
   6   8   5       51.77       55.44      5.68 o
   7   8   5       96.24       99.84      7.84 o
   8   8   5       40.97       34.24      8.68 o
   9   8   5        2.01        2.06      8.91 o
  10   8   5       53.53       53.18     10.15 o
  11   8   5        1.82        1.99     10.81 o
  12   8   5       63.99       53.47     13.65 o
 -17   9   5       16.30       34.11     18.92 o
 -16   9   5       76.30       49.82     16.09 o
 -15   9   5        6.91        2.38     14.48 o
 -14   9   5        7.85       -1.23     12.61 o
 -13   9   5        1.59        0.19     10.29 o
 -12   9   5      308.64      315.97     11.45 o
 -11   9   5        7.86       -6.68      6.68 o
 -10   9   5      926.06      925.52     14.69 o
  -9   9   5      969.90     1004.73     12.44 o
  -8   9   5       25.22       18.27      4.23 o
  -7   9   5     1081.31     1098.55     11.34 o
  -6   9   5       24.22       22.04      2.70 o
  -5   9   5       71.05       75.97      3.27 o
  -4   9   5      550.96      542.92      7.22 o
  -3   9   5      647.78      631.67      8.04 o
  -2   9   5      700.78      688.69      7.06 o
  -1   9   5     1942.55     1941.04     14.44 o
   0   9   5      241.55      251.25      4.97 o
   1   9   5     1204.97     1166.61     11.05 o
   2   9   5      124.42      140.91      5.42 o
   3   9   5      517.87      469.72      8.54 o
   4   9   5       37.91       40.05      4.92 o
   5   9   5       83.95       68.48      4.68 o
   6   9   5       60.51       58.30      5.35 o
   7   9   5      115.37      103.78      6.70 o
   8   9   5       24.99       28.67      7.85 o
   9   9   5       18.90       14.63      9.14 o
  10   9   5       40.95       41.80      9.94 o
  11   9   5        5.18        9.26     12.50 o
  12   9   5       17.59        3.63     12.85 o
 -16  10   5      179.26      189.60     17.02 o
 -15  10   5        4.90        6.93     14.22 o
 -14  10   5      115.44      128.61     12.80 o
 -13  10   5      132.88      165.92     12.63 o
 -12  10   5       21.12       24.38      8.30 o
 -11  10   5      445.32      490.26     12.54 o
 -10  10   5       10.09       12.41      5.87 o
  -9  10   5        4.46        2.82      4.95 o
  -8  10   5      175.06      143.33      5.23 o
  -7  10   5      205.74      214.88      5.02 o
  -6  10   5       63.59       68.97      3.74 o
  -5  10   5      417.64      406.79      7.18 o
  -4  10   5        3.64       11.51      3.28 o
  -3  10   5      553.34      562.87      6.92 o
  -2  10   5      429.29      393.50      5.70 o
  -1  10   5     1353.57     1328.98     12.02 o
   0  10   5       11.51        6.19      3.46 o
   1  10   5        6.80        4.05      3.53 o
   2  10   5     1837.27     1766.54     16.46 o
   3  10   5      242.93      222.90      6.58 o
   4  10   5       31.26       17.77      5.56 o
   5  10   5       81.69       82.95      6.07 o
   6  10   5        4.40        7.76      6.66 o
   7  10   5        5.41       -4.39      7.17 o
   8  10   5       61.62       58.23      6.82 o
   9  10   5        1.91        8.52     10.85 o
  10  10   5       34.99       39.75      9.09 o
  11  10   5        1.73       -0.09     11.68 o
  12  10   5       17.08        8.13     11.81 o
 -16  11   5       84.39      107.47     20.17 o
 -15  11   5       54.77       46.02     14.74 o
 -14  11   5        1.00      -11.74     11.74 o
 -13  11   5       43.26       65.63     11.30 o
 -12  11   5       21.22        8.53      8.18 o
 -11  11   5        3.29        7.84      7.67 o
 -10  11   5        1.03        0.72      6.30 o
  -9  11   5       31.26       40.96      5.43 o
  -8  11   5      311.77      294.90      6.38 o
  -7  11   5       56.61       62.35      4.01 o
  -6  11   5       58.07       53.45      5.55 o
  -5  11   5      207.07      186.03      5.59 o
  -4  11   5      617.37      603.54      8.96 o
  -3  11   5      659.23      619.53      7.82 o
  -2  11   5      399.78      399.29      6.39 o
  -1  11   5      231.65      229.35      5.05 o
   0  11   5        8.79        9.75      3.46 o
   1  11   5      331.66      309.98      6.68 o
   2  11   5      353.84      316.41      6.86 o
   3  11   5       46.46       57.52      5.50 o
   4  11   5       42.34       34.60      6.24 o
   5  11   5       85.36       77.22      7.08 o
   6  11   5        4.20        8.91      7.57 o
   7  11   5        9.90        9.70      7.47 o
   8  11   5       15.71        3.89      8.19 o
   9  11   5        0.09      -10.54     10.54 o
  10  11   5        4.86        7.48     16.84 o
  11  11   5       37.75       55.34     16.79 o
  12  11   5        3.65      -12.31     17.74 o
 -16  12   5       39.87       59.58     18.08 o
 -15  12   5       49.30       46.01     14.61 o
 -14  12   5       59.81       47.99     12.40 o
 -13  12   5        6.62        8.70     11.22 o
 -12  12   5        4.25       -0.07      8.53 o
 -11  12   5       26.88       16.19      7.91 o
 -10  12   5       13.32        8.55      6.28 o
  -9  12   5      140.16      124.38      5.76 o
  -8  12   5       21.97       26.75      4.34 o
  -7  12   5      382.53      357.56      7.15 o
  -6  12   5      458.04      446.42      8.09 o
  -5  12   5       20.30       19.30      4.64 o
  -4  12   5        3.70        0.52      3.95 o
  -3  12   5      183.21      189.97      5.09 o
  -2  12   5      173.14      177.58      4.86 o
  -1  12   5       11.26        1.71      4.09 o
   0  12   5       45.30       44.70      4.39 o
   1  12   5      141.18      159.90      5.39 o
   2  12   5       13.04       12.16      4.71 o
   3  12   5       10.54       -2.63      5.38 o
   4  12   5       99.96       53.80      6.55 o
   5  12   5       31.69       23.88      6.76 o
   6  12   5       50.03       76.24      9.05 o
   7  12   5        0.71       -2.11      9.10 o
   8  12   5        0.40       -7.55      7.55 o
   9  12   5        9.21       18.09      9.57 o
  10  12   5        0.60       14.08     11.75 o
  11  12   5       49.79       44.77     20.73 o
 -16  13   5       24.05      -13.68     41.42 o
 -15  13   5        7.72        8.91     16.76 o
 -14  13   5       38.24       44.23     13.02 o
 -13  13   5        2.14      -12.23     12.23 o
 -12  13   5      343.95      320.01     11.02 o
 -11  13   5        2.75       -5.81      7.66 o
 -10  13   5      191.79      199.65      7.19 o
  -9  13   5      190.60      184.43      6.93 o
  -8  13   5        0.84       -3.95      5.56 o
  -7  13   5       16.50        8.83      4.74 o
  -6  13   5        0.09        3.00      5.05 o
  -5  13   5      571.81      528.92      9.80 o
  -4  13   5      100.07      101.32      5.02 o
  -3  13   5      459.66      463.86      7.79 o
  -2  13   5       25.96       29.45      4.49 o
  -1  13   5       19.16       16.67      4.35 o
   0  13   5      582.73      604.67      9.36 o
   1  13   5        3.86       -1.52      4.68 o
   2  13   5        2.68        6.27      5.06 o
   3  13   5      299.52      302.08      7.92 o
   4  13   5       43.02       28.32      6.07 o
   5  13   5       54.44       67.43      7.40 o
   6  13   5        0.30        1.96      8.57 o
   7  13   5        8.21       12.00     10.43 o
   8  13   5        0.21       -9.78     10.92 o
   9  13   5        3.54       20.70     14.48 o
  10  13   5        4.04        9.18     15.19 o
  11  13   5       96.88      125.39     22.41 o
 -15  14   5       14.16       32.27     17.38 o
 -14  14   5       79.43       59.50     12.56 o
 -13  14   5       19.77       17.63      9.74 o
 -12  14   5       79.04       92.13      9.35 o
 -11  14   5        2.91       -7.69      7.69 o
 -10  14   5        1.13        1.13      5.59 o
  -9  14   5      131.12      144.95      7.10 o
  -8  14   5      131.84      112.75      6.19 o
  -7  14   5        1.68        2.99      5.43 o
  -6  14   5      172.21      167.78      6.37 o
  -5  14   5      250.12      240.76      6.34 o
  -4  14   5        1.73        5.63      4.29 o
  -3  14   5       86.57       83.40      5.06 o
  -2  14   5        9.06       12.23      4.70 o
  -1  14   5        0.12       -4.41      4.41 o
   0  14   5       25.96       21.61      5.05 o
   1  14   5       54.85       60.67      5.67 o
   2  14   5       56.79       69.46      5.80 o
   3  14   5        8.71       22.85      6.10 o
   4  14   5       88.76      104.07      7.17 o
   5  14   5      272.61      298.49      9.87 o
   6  14   5       45.54       49.99     13.30 o
   7  14   5        1.40        5.35     10.21 o
   8  14   5       58.97       75.79     12.66 o
   9  14   5       30.12       37.06     12.59 o
  10  14   5       40.56       33.79     18.17 o
  11  14   5       22.31       53.13     21.89 o
 -15  15   5        1.21       22.85     16.54 o
 -14  15   5        0.40      -12.33     13.01 o
 -13  15   5       37.79       36.51      9.62 o
 -12  15   5      254.89      243.97     11.15 o
 -11  15   5        2.91      -11.43     11.43 o
 -10  15   5      227.83      194.43      9.73 o
  -9  15   5      200.35      221.22      7.63 o
  -8  15   5       97.49       88.36      7.03 o
  -7  15   5       16.48       10.52      5.62 o
  -6  15   5       71.04       74.43      5.79 o
  -5  15   5      151.43      133.28      6.35 o
  -4  15   5      196.16      179.08      5.72 o
  -3  15   5        9.90       18.81      4.43 o
  -2  15   5       29.27       51.51      5.19 o
  -1  15   5      324.19      346.71      8.33 o
   0  15   5        7.71        8.34      4.91 o
   1  15   5      889.79      904.17     15.00 o
   2  15   5        1.13        5.30      5.49 o
   3  15   5       12.84       13.20      5.99 o
   4  15   5       14.34       14.97      6.94 o
   5  15   5       95.14      107.94      8.41 o
   6  15   5        4.60        7.65      9.74 o
   7  15   5       71.44       89.46     11.35 o
   8  15   5       60.32       67.39     16.80 o
   9  15   5       79.07      119.05     13.42 o
  10  15   5        1.42      -16.30     16.30 o
 -14  16   5       33.36       39.40     13.35 o
 -13  16   5       85.83       89.21     13.17 o
 -12  16   5      107.42       95.78     11.17 o
 -11  16   5        9.00       18.89      8.31 o
 -10  16   5       70.65       63.04      7.08 o
  -9  16   5       81.80       90.80     10.59 o
  -8  16   5      129.93      123.50      7.53 o
  -7  16   5       89.33       96.37      6.54 o
  -6  16   5      305.07      303.18      7.61 o
  -5  16   5      461.06      447.11      8.68 o
  -4  16   5      101.65       99.40      5.24 o
  -3  16   5      272.88      255.89      6.55 o
  -2  16   5        1.27       -2.65      4.41 o
  -1  16   5      151.18      144.63      5.63 o
   0  16   5        7.20        7.08      6.36 o
   1  16   5      127.62      127.21      5.38 o
   2  16   5        2.31        1.19      5.39 o
   3  16   5      159.46      200.93      7.52 o
   4  16   5       98.71      116.18      7.77 o
   5  16   5        1.55       -3.84      7.58 o
   6  16   5        8.80       12.28      9.84 o
   7  16   5       69.60       76.15     11.44 o
   8  16   5        2.58        3.09     13.89 o
   9  16   5        3.28        1.89     19.49 o
  10  16   5       52.05       34.78     20.66 o
 -14  17   5        3.48       -8.50     16.87 o
 -13  17   5      227.21      255.68     14.98 o
 -12  17   5        6.12       11.35     10.67 o
 -11  17   5       34.17       30.07      8.23 o
 -10  17   5      174.43      186.77      9.13 o
  -9  17   5      120.73      124.80      8.85 o
  -8  17   5      131.79      144.01      7.80 o
  -7  17   5       10.53       12.74      6.49 o
  -6  17   5       80.97       77.05      6.75 o
  -5  17   5        0.08        0.08      5.24 o
  -4  17   5      112.92      106.22      5.31 o
  -3  17   5      104.95      108.12      5.44 o
  -2  17   5      180.62      186.23     10.16 o
  -1  17   5      138.97      148.98      7.12 o
   0  17   5       12.20       13.20      9.60 o
   1  17   5       95.92      105.95      6.42 o
   2  17   5        0.81       -3.13      6.57 o
   3  17   5        6.69       13.04      8.40 o
   4  17   5        4.83        5.94      8.43 o
   5  17   5        2.18        9.34     11.44 o
   6  17   5       79.40       59.21     13.09 o
   7  17   5       35.20       44.93     13.78 o
   8  17   5       32.49       18.24     14.77 o
   9  17   5       66.24       91.67     20.49 o
 -13  18   5       19.05       23.15     12.86 o
 -12  18   5       66.06       82.58     15.52 o
 -11  18   5        2.29       -0.76      9.83 o
 -10  18   5       15.93       18.17      8.04 o
  -9  18   5        0.36       -2.52      7.31 o
  -8  18   5       35.39       45.14      7.22 o
  -7  18   5       74.21       80.01      7.04 o
  -6  18   5       51.60       78.53      5.97 o
  -5  18   5      117.76      125.98      5.95 o
  -4  18   5      483.88      465.47      8.59 o
  -3  18   5        3.03        1.25      6.34 o
  -2  18   5       99.66      100.83      6.94 o
  -1  18   5       17.20       26.17      6.45 o
   0  18   5      107.87       93.71      6.94 o
   1  18   5      235.29      239.53      8.30 o
   2  18   5       35.07       34.80      6.93 o
   3  18   5       14.92        5.93      7.42 o
   4  18   5      229.03      244.34     14.25 o
   5  18   5        5.27       -9.32      9.32 o
   6  18   5       12.74        2.50     12.68 o
   7  18   5       12.17       16.66     13.82 o
   8  18   5        3.93        7.85     18.30 o
   9  18   5       15.19      -12.92     19.12 o
 -13  19   5       66.10       50.36     19.74 o
 -12  19   5      133.09      157.55     12.66 o
 -11  19   5      130.92      178.33     12.19 o
 -10  19   5       10.65        6.19      7.94 o
  -9  19   5      145.23      147.55      8.28 o
  -8  19   5      229.14      236.08      8.47 o
  -7  19   5       13.12       18.71      6.39 o
  -6  19   5       75.22       85.28      6.04 o
  -5  19   5      239.98      220.02      6.40 o
  -4  19   5        4.46       -1.20      6.63 o
  -3  19   5      160.25      152.04      7.64 o
  -2  19   5       87.50       94.76      7.45 o
  -1  19   5       81.51       91.92      6.93 o
   0  19   5      584.30      580.95     16.34 o
   1  19   5        8.21        8.42      6.53 o
   2  19   5       51.39       64.66     10.15 o
   3  19   5        4.58       -4.99      7.43 o
   4  19   5        1.20        0.98      8.78 o
   5  19   5       24.66       32.13      9.58 o
   6  19   5        2.11      -13.00     13.00 o
   7  19   5       66.82       68.84     23.22 o
   8  19   5       21.78       22.15     18.31 o
 -12  20   5        6.38        8.11     18.54 o
 -11  20   5       93.16      102.36     18.76 o
 -10  20   5        1.34        7.99     10.20 o
  -9  20   5        2.27        4.42      8.45 o
  -8  20   5       34.76       46.96      7.87 o
  -7  20   5        5.03       -3.11      6.89 o
  -6  20   5      155.71      160.51      8.03 o
  -5  20   5       25.48       35.78      7.11 o
  -4  20   5       20.12        9.35      7.12 o
  -3  20   5       26.46       39.98      6.79 o
  -2  20   5        0.25       -1.89      6.33 o
  -1  20   5       62.47       57.43      6.71 o
   0  20   5       15.12       18.50      5.84 o
   1  20   5        2.44       13.03      6.58 o
   2  20   5       78.45       89.96      8.61 o
   3  20   5        2.47       15.04      8.25 o
   4  20   5       45.55       40.76     10.02 o
   5  20   5       12.63       16.17      9.66 o
   6  20   5       85.87      106.56     17.57 o
   7  20   5       35.74       26.27     17.34 o
 -11  21   5       15.64       19.78     25.78 o
 -10  21   5        6.98       19.50     11.81 o
  -9  21   5       39.46       42.00     11.58 o
  -8  21   5        1.79        8.07      7.67 o
  -7  21   5        6.76        7.49      7.63 o
  -6  21   5      135.81      155.98      9.58 o
  -5  21   5      103.19      101.87      8.94 o
  -4  21   5      104.07      106.42      8.67 o
  -3  21   5       24.51       25.70      7.60 o
  -2  21   5       16.23       18.03      7.29 o
  -1  21   5       11.08       20.69      6.22 o
   0  21   5       32.88       27.23      6.48 o
   1  21   5        4.52       12.99      6.54 o
   2  21   5        2.34        5.77      7.04 o
   3  21   5       33.13       41.26      8.60 o
   4  21   5        0.67        1.47     11.26 o
   5  21   5       70.25       78.32     12.80 o
   6  21   5      222.45      211.59     19.28 o
   7  21   5       81.59      101.14     20.80 o
 -10  22   5        3.27       -4.84     14.02 o
  -9  22   5       19.41       17.41     10.97 o
  -8  22   5        7.12       -8.08      9.96 o
  -7  22   5        2.27        4.85      7.87 o
  -6  22   5        0.26        2.87     10.74 o
  -5  22   5      156.89      178.93      9.73 o
  -4  22   5      146.13      163.81     10.60 o
  -3  22   5        0.11        1.47      7.59 o
  -2  22   5       17.38       33.08      7.50 o
  -1  22   5      107.01      120.46      9.22 o
   0  22   5       41.81       33.82     12.06 o
   1  22   5       14.09        7.96      7.20 o
   2  22   5        7.16        9.66      6.89 o
   3  22   5       19.92       16.77      8.71 o
   4  22   5       25.54       14.02     10.96 o
   5  22   5        7.86       12.04     17.09 o
   6  22   5       86.16       90.92     20.89 o
  -9  23   5       21.95       25.45     15.92 o
  -8  23   5        0.94       -9.01      9.01 o
  -7  23   5        0.11       -6.45      9.04 o
  -6  23   5       23.91       33.73     10.76 o
  -5  23   5        4.87        9.67      7.09 o
  -4  23   5       32.26       33.66      7.12 o
  -3  23   5        1.23       -2.06      7.48 o
  -2  23   5      103.89      110.16      9.29 o
  -1  23   5        0.18        6.65     11.51 o
   0  23   5       11.35        5.14     15.54 o
   1  23   5       35.90       40.87     16.06 o
   2  23   5       12.02       -6.32     17.51 o
   3  23   5        6.66        7.33      9.52 o
   4  23   5       44.48       58.60     13.24 o
   5  23   5        7.42        7.54     18.32 o
  -8  24   5       15.59        6.51     24.65 o
  -7  24   5        0.23       12.62     15.89 o
  -6  24   5       31.72        8.78     12.95 o
  -5  24   5       11.08       -1.01     10.13 o
  -4  24   5        0.00       -9.21      9.21 o
  -3  24   5        0.94       -8.58      8.58 o
  -2  24   5        5.80        7.17     10.13 o
  -1  24   5       24.27       45.90     17.40 o
   0  24   5        5.47        0.07     16.44 o
   1  24   5        4.53        4.27     16.87 o
   2  24   5       29.80       28.93     20.06 o
   3  24   5        0.11      -12.69     30.03 o
  -6  25   5        0.33       19.20     15.99 o
  -5  25   5       12.69       30.66     11.74 o
  -4  25   5        1.99        7.34     10.36 o
  -3  25   5       24.72        6.69     11.86 o
  -2  25   5       18.95       -5.11     22.56 o
  -1  25   5        4.59       46.54     22.81 o
   0  25   5        0.98        8.57     22.39 o
   1  25   5        1.23        8.98     23.07 o
 -17   0   6      258.44      309.38     26.16 o
 -16   0   6      263.23      278.37     27.64 o
 -15   0   6       57.19       48.82     18.66 o
 -14   0   6      182.25      157.20     33.43 o
 -13   0   6      782.38      719.69     31.08 o
 -12   0   6      951.20     1003.56     26.95 o
 -11   0   6      672.59      723.66     30.61 o
 -10   0   6       19.12        4.40      8.73 o
  -9   0   6     4676.99     4374.49     63.72 o
  -8   0   6      182.95      172.31      7.91 o
  -7   0   6       80.72       71.03      5.61 o
  -6   0   6      283.65      314.96      7.48 o
  -5   0   6      569.92      597.05      9.34 o
  -4   0   6     3180.62     3248.44     31.34 o
  -3   0   6     3175.63     3238.30     31.96 o
  -2   0   6     1422.98     1361.36     14.26 o
  -1   0   6       28.52       14.07      4.16 o
   0   0   6      430.45      410.42      9.69 o
   1   0   6      150.49      148.21      5.14 o
   2   0   6       46.51       76.39      5.75 o
   3   0   6     1250.77     1224.82     26.05 o
   4   0   6     1141.71     1143.82     30.19 o
   5   0   6        4.38       10.01      9.04 o
   6   0   6      462.67      436.65     17.94 o
   7   0   6       43.81       69.07     14.69 o
   8   0   6       83.59       63.46     16.20 o
   9   0   6      263.17      273.78     20.84 o
  10   0   6      165.00      160.22     20.77 o
  11   0   6       26.19       -3.39     19.50 o
  12   0   6       28.01       23.14     20.25 o
 -17   1   6       68.73       49.79     15.90 o
 -16   1   6      229.27      259.80     16.90 o
 -15   1   6      453.41      458.54     18.39 o
 -14   1   6      172.51      176.89     13.30 o
 -13   1   6       29.57       44.80      9.81 o
 -12   1   6        8.87        4.48      8.82 o
 -11   1   6        6.12        6.82      7.86 o
 -10   1   6      601.23      596.08     12.05 o
  -9   1   6       79.00       82.57      6.20 o
  -8   1   6      941.10     1014.95     11.87 o
  -7   1   6     1257.18     1257.74     11.76 o
  -6   1   6     1061.19     1000.92      9.06 o
  -5   1   6      352.27      335.07      5.17 o
  -4   1   6        2.56        1.12      1.87 o
  -3   1   6      458.13      449.88      5.22 o
  -2   1   6      350.62      372.40      4.93 o
  -1   1   6      630.16      628.55      6.39 o
   0   1   6      819.53      786.95      7.60 o
   1   1   6      222.70      235.71      4.31 o
   2   1   6     1280.80     1330.24     12.49 o
   3   1   6       87.35       86.83      4.83 o
   4   1   6      250.14      220.07      7.07 o
   5   1   6       95.05      100.46      6.80 o
   6   1   6       16.30       14.19      6.71 o
   7   1   6        2.23       -1.17      7.59 o
   8   1   6        9.46        2.91     10.63 o
   9   1   6       15.61       17.52     11.95 o
  10   1   6       39.10       37.16     13.24 o
  11   1   6        4.27        5.53     13.62 o
  12   1   6       14.96        5.84     16.57 o
 -17   2   6        0.46       -7.04     15.77 o
 -16   2   6       37.38       18.11     14.96 o
 -15   2   6        1.86      -13.34     13.34 o
 -14   2   6      230.62      238.85     13.71 o
 -13   2   6      138.58      133.95     11.00 o
 -12   2   6      468.46      450.50     16.74 o
 -11   2   6      319.34      319.82     10.13 o
 -10   2   6      714.06      647.06     14.13 o
  -9   2   6       37.33       33.75      5.64 o
  -8   2   6      103.08      101.26      4.98 o
  -7   2   6       50.40       50.84      4.29 o
  -6   2   6      668.49      709.57      7.92 o
  -5   2   6      467.36      497.11      6.34 o
  -4   2   6       23.24       12.16      2.49 o
  -3   2   6      498.72      480.26      6.23 o
  -2   2   6     1179.39     1232.35     10.02 o
  -1   2   6      257.79      266.36      4.15 o
   0   2   6      157.39      127.85      4.44 o
   1   2   6      357.06      339.54      5.43 o
   2   2   6      142.43      148.32      4.56 o
   3   2   6       15.32       18.83      4.47 o
   4   2   6       93.51       94.15      5.61 o
   5   2   6      206.40      199.71      7.59 o
   6   2   6      119.88      118.51      8.20 o
   7   2   6      319.60      316.53     10.93 o
   8   2   6      119.41      120.55     10.13 o
   9   2   6       50.80       48.21     10.41 o
  10   2   6        1.26      -11.03     13.87 o
  11   2   6       66.84       38.74     14.45 o
  12   2   6       11.31       18.24     20.07 o
 -17   3   6       53.04       42.41     18.83 o
 -16   3   6      150.57      144.87     16.44 o
 -15   3   6       23.78       18.97     12.37 o
 -14   3   6      344.57      358.56     14.62 o
 -13   3   6       13.61       15.66     11.38 o
 -12   3   6       28.72       37.11      8.94 o
 -11   3   6       71.47       71.41      7.89 o
 -10   3   6      331.01      305.20      9.57 o
  -9   3   6      411.09      443.54     10.06 o
  -8   3   6     1753.67     1717.37     16.11 o
  -7   3   6     1408.19     1449.15     12.61 o
  -6   3   6      197.27      209.90      4.62 o
  -5   3   6      680.32      667.88      7.07 o
  -4   3   6        9.41        7.57      2.70 o
  -3   3   6        8.00       10.54      2.57 o
  -2   3   6      274.36      260.17      4.47 o
  -1   3   6      494.99      487.34      5.92 o
   0   3   6      628.59      631.08      7.04 o
   1   3   6      709.05      701.04      7.27 o
   2   3   6        4.43        5.61      3.25 o
   3   3   6      280.63      267.76      8.69 o
   4   3   6       43.44       37.98      5.64 o
   5   3   6       20.10       16.25      6.26 o
   6   3   6        1.08        5.82      7.48 o
   7   3   6       95.10       95.70      9.19 o
   8   3   6      219.15      207.83     10.73 o
   9   3   6       46.55       46.27      9.85 o
  10   3   6       10.47       -8.04     11.37 o
  11   3   6       82.06       92.50     16.18 o
  12   3   6        0.77       14.07     20.53 o
 -17   4   6        1.93       -3.73     19.94 o
 -16   4   6        0.51       11.86     14.95 o
 -15   4   6       56.31       61.98     14.20 o
 -14   4   6       39.87       51.21     12.58 o
 -13   4   6      114.15      115.93     11.30 o
 -12   4   6       77.46       97.92      9.50 o
 -11   4   6      767.55      795.33     16.93 o
 -10   4   6      113.99       97.56      7.47 o
  -9   4   6      225.24      247.14      7.41 o
  -8   4   6     1061.79     1058.64     12.15 o
  -7   4   6      196.99      212.02      5.03 o
  -6   4   6       29.47       29.22      3.29 o
  -5   4   6      240.33      245.86      4.59 o
  -4   4   6      459.83      458.15      6.10 o
  -3   4   6      415.01      404.57      5.16 o
  -2   4   6        4.71        4.87      2.71 o
  -1   4   6      321.08      311.22      4.55 o
   0   4   6      276.55      258.34      4.22 o
   1   4   6        9.60       12.51      3.13 o
   2   4   6       56.68       66.87      3.56 o
   3   4   6      128.13      120.99      5.83 o
   4   4   6       21.33       27.33      5.57 o
   5   4   6       97.15       88.09      7.04 o
   6   4   6       24.97       12.30      7.64 o
   7   4   6       86.00       93.16     10.70 o
   8   4   6       69.02       54.43      9.36 o
   9   4   6       53.01       38.31     10.15 o
  10   4   6        6.25       -3.15     12.38 o
  11   4   6        0.04      -13.07     13.07 o
  12   4   6       20.06        9.66     20.81 o
 -17   5   6       30.95        9.43     16.57 o
 -16   5   6        0.72       -9.27     12.95 o
 -15   5   6       68.37       74.33     12.93 o
 -14   5   6       19.02        1.62     10.78 o
 -13   5   6       18.90       11.52     11.26 o
 -12   5   6       61.79       51.25     10.08 o
 -11   5   6      101.15      102.89      8.52 o
 -10   5   6       34.48       13.15      7.67 o
  -9   5   6        1.19       -4.89      5.29 o
  -8   5   6      202.45      198.54      6.03 o
  -7   5   6      200.10      221.69      5.07 o
  -6   5   6      106.10      104.72      3.89 o
  -5   5   6      143.44      170.14      3.94 o
  -4   5   6       48.25       53.60      3.19 o
  -3   5   6      230.14      211.86      3.83 o
  -2   5   6       92.24       93.05      3.17 o
  -1   5   6       66.37       69.41      2.95 o
   0   5   6       70.83       81.01      3.32 o
   1   5   6      144.93      129.55      3.93 o
   2   5   6        9.09        7.38      3.63 o
   3   5   6        0.62        2.24      4.97 o
   4   5   6       22.25       19.79      5.59 o
   5   5   6       35.87       33.57      6.57 o
   6   5   6       50.46       34.38      7.84 o
   7   5   6       17.19        3.75      8.03 o
   8   5   6        5.40        7.50      8.84 o
   9   5   6       98.25       94.88     11.50 o
  10   5   6        4.90       -8.40     10.94 o
  11   5   6       20.20       -3.50     18.86 o
  12   5   6        0.49        9.75     19.15 o
 -17   6   6       23.74       65.95     19.72 o
 -16   6   6       17.45       17.59     13.86 o
 -15   6   6       10.09        8.95     12.36 o
 -14   6   6      145.03      149.09     13.26 o
 -13   6   6        0.15        1.08     10.23 o
 -12   6   6       20.62       24.91      9.41 o
 -11   6   6       24.55       21.98      7.82 o
 -10   6   6        3.20        2.38      7.72 o
  -9   6   6     1126.53     1069.92     15.65 o
  -8   6   6      256.72      234.41      6.15 o
  -7   6   6       15.08        9.29      4.19 o
  -6   6   6       42.79       29.48      3.25 o
  -5   6   6       16.81       12.99      3.01 o
  -4   6   6      630.37      664.37      7.02 o
  -3   6   6      365.00      383.89      5.27 o
  -2   6   6      209.46      216.19      4.47 o
  -1   6   6      153.02      145.72      3.49 o
   0   6   6      631.06      651.25      7.26 o
   1   6   6       12.56       12.76      3.56 o
   2   6   6      102.62      120.18      5.14 o
   3   6   6       16.61        6.03      5.17 o
   4   6   6       20.33       13.78      5.87 o
   5   6   6        5.80        7.58      6.20 o
   6   6   6        3.97       10.09      6.71 o
   7   6   6       21.91       19.02      8.48 o
   8   6   6       13.96       11.86      9.88 o
   9   6   6       75.12       64.60     11.06 o
  10   6   6        0.12      -10.84     10.84 o
  11   6   6        0.57       -6.80     15.41 o
 -17   7   6       32.39       30.15     19.42 o
 -16   7   6        1.25       -5.31     17.71 o
 -15   7   6       18.81       32.81     11.98 o
 -14   7   6       16.73       29.05     11.56 o
 -13   7   6       76.64       96.06     11.01 o
 -12   7   6        4.73       -9.08      9.08 o
 -11   7   6        1.76       14.75     10.23 o
 -10   7   6      181.19      178.31      8.98 o
  -9   7   6        1.00       -0.41      6.42 o
  -8   7   6       45.60       24.38      5.16 o
  -7   7   6        3.55        4.55      4.57 o
  -6   7   6       71.16       62.77      4.00 o
  -5   7   6      174.43      165.62      4.19 o
  -4   7   6      335.63      343.48      5.35 o
  -3   7   6      261.16      266.58      4.50 o
  -2   7   6      391.10      404.86      5.62 o
  -1   7   6      299.39      288.50      4.95 o
   0   7   6      563.31      633.41      7.61 o
   1   7   6       27.06       22.07      4.07 o
   2   7   6      405.12      369.30      6.62 o
   3   7   6       25.20       33.79      5.16 o
   4   7   6       22.52       20.18      5.83 o
   5   7   6        0.39       -1.85      6.09 o
   6   7   6       67.23       80.72      7.05 o
   7   7   6        0.50        1.81      8.81 o
   8   7   6        8.75       13.29      9.88 o
   9   7   6       26.79        7.93     10.42 o
  10   7   6        1.07       10.61     11.53 o
  11   7   6        0.76       -4.24     13.61 o
 -16   8   6        3.04      -15.18     15.18 o
 -15   8   6       38.39       51.22     14.34 o
 -14   8   6        1.78       15.97     12.95 o
 -13   8   6      189.39      165.29     11.40 o
 -12   8   6       93.95      101.17     10.32 o
 -11   8   6       84.23       66.31      8.60 o
 -10   8   6        3.48       -6.80      6.80 o
  -9   8   6       18.29       11.74      8.13 o
  -8   8   6       19.33       17.89      5.43 o
  -7   8   6        1.31        3.33      4.79 o
  -6   8   6      417.66      407.52      7.83 o
  -5   8   6       56.39       58.90      4.85 o
  -4   8   6      650.03      682.15      7.54 o
  -3   8   6      478.94      480.82      6.14 o
  -2   8   6       52.80       70.11      3.34 o
  -1   8   6     1785.56     1716.10     13.89 o
   0   8   6       33.23       18.81      3.67 o
   1   8   6       70.94       84.18      4.43 o
   2   8   6       83.79       90.47      4.67 o
   3   8   6      158.27      155.16      5.09 o
   4   8   6       28.95       17.55      4.74 o
   5   8   6       35.80       46.90      6.40 o
   6   8   6       35.69       53.13      7.17 o
   7   8   6       77.73       94.16      9.58 o
   8   8   6       95.32      108.44     10.32 o
   9   8   6       12.20       11.59     10.27 o
  10   8   6       72.88       62.63     13.46 o
  11   8   6        1.36      -11.61     13.46 o
 -16   9   6        8.79       -6.39     14.92 o
 -15   9   6      122.50      127.63     16.03 o
 -14   9   6      133.99      173.73     15.57 o
 -13   9   6       17.67       13.02     11.28 o
 -12   9   6       20.33        5.83      8.61 o
 -11   9   6      143.25      152.23      9.39 o
 -10   9   6        2.20        5.84      7.07 o
  -9   9   6       45.28       39.60      6.39 o
  -8   9   6       82.28       87.09      5.74 o
  -7   9   6      783.40      734.26     10.12 o
  -6   9   6      671.16      663.14      9.02 o
  -5   9   6       18.66       26.93      4.43 o
  -4   9   6       27.47       27.79      3.60 o
  -3   9   6       59.97       60.21      3.65 o
  -2   9   6      489.05      501.56      7.51 o
  -1   9   6      207.77      212.30      6.14 o
   0   9   6      223.35      248.14      6.53 o
   1   9   6     1891.27     1877.29     25.08 o
   2   9   6       69.38      103.78      6.21 o
   3   9   6      158.75      159.36      7.87 o
   4   9   6      101.31      126.22     12.10 o
   5   9   6       97.01       99.31      6.58 o
   6   9   6       26.73       24.37      5.84 o
   7   9   6       37.43       25.28      7.86 o
   8   9   6        2.35       15.77      9.01 o
   9   9   6       19.20       13.99      9.68 o
  10   9   6        4.82       -7.11     12.09 o
  11   9   6        6.44       17.01     13.07 o
 -16  10   6       42.65       41.50     19.35 o
 -15  10   6        1.56      -12.08     14.21 o
 -14  10   6      133.06      175.62     15.36 o
 -13  10   6      326.18      333.23     14.47 o
 -12  10   6      125.59      134.41     10.56 o
 -11  10   6      143.17      150.13      9.78 o
 -10  10   6       69.82       73.87      7.61 o
  -9  10   6       58.64       39.49      6.00 o
  -8  10   6      325.65      313.43      8.61 o
  -7  10   6      310.81      318.05      6.93 o
  -6  10   6       66.36       70.75      5.04 o
  -5  10   6     1007.46      956.04     11.78 o
  -4  10   6      175.01      203.43      5.93 o
  -3  10   6       34.67       48.39      4.79 o
  -2  10   6        5.46        0.45      4.25 o
  -1  10   6       77.79       74.86      5.25 o
   0  10   6      454.12      467.92      8.97 o
   1  10   6       45.62       40.45      5.20 o
   2  10   6      118.20      121.59      6.42 o
   3  10   6        0.46       -6.43      6.43 o
   4  10   6       36.32       60.37     10.85 o
   5  10   6       79.55       84.53      8.11 o
   6  10   6      167.02      193.54      9.58 o
   7  10   6       81.63       87.34     10.32 o
   8  10   6       39.18       17.50     11.45 o
   9  10   6       76.42       97.53     12.68 o
  10  10   6        1.26       29.50     18.14 o
  11  10   6       32.95       41.13     18.63 o
 -16  11   6      197.27      228.62     21.85 o
 -15  11   6       55.88       53.38     15.16 o
 -14  11   6       45.01       35.34     12.42 o
 -13  11   6       67.72       71.20     12.07 o
 -12  11   6       62.74       55.53     10.18 o
 -11  11   6      262.69      275.04     14.03 o
 -10  11   6       16.40       20.39      7.85 o
  -9  11   6      715.96      680.28     11.93 o
  -8  11   6      433.20      433.52     11.04 o
  -7  11   6      423.60      430.45      7.64 o
  -6  11   6      450.81      477.30      9.89 o
  -5  11   6       90.25       88.98      5.82 o
  -4  11   6      102.25       98.43      5.49 o
  -3  11   6      350.25      359.57      7.63 o
  -2  11   6      579.25      529.56      8.62 o
  -1  11   6       54.20       59.55      5.56 o
   0  11   6      266.68      280.45      7.29 o
   1  11   6       13.55       25.15      5.62 o
   2  11   6       29.04       32.38      6.69 o
   3  11   6      136.66      142.63      7.89 o
   4  11   6      307.09      296.55     11.36 o
   5  11   6       16.79       10.42      9.13 o
   6  11   6       58.59       55.52      9.85 o
   7  11   6       25.90       11.48      8.43 o
   8  11   6      148.94      157.75     15.40 o
   9  11   6       52.28       29.35     15.57 o
  10  11   6        8.73        8.84     16.49 o
 -15  12   6       13.90       -3.15     17.67 o
 -14  12   6       55.13       50.47     13.01 o
 -13  12   6      137.66      153.45     12.90 o
 -12  12   6      211.45      222.15     11.63 o
 -11  12   6      236.88      245.36     10.36 o
 -10  12   6      785.17      732.85     14.62 o
  -9  12   6        3.05        1.12      6.00 o
  -8  12   6        1.03        3.44      4.92 o
  -7  12   6        7.36       12.57      6.44 o
  -6  12   6       41.94       38.41      6.00 o
  -5  12   6      200.87      190.78      6.61 o
  -4  12   6     1034.11     1059.39     13.15 o
  -3  12   6      174.10      199.51      6.32 o
  -2  12   6     1469.65     1402.28     16.81 o
  -1  12   6      152.97      149.14      6.42 o
   0  12   6      103.30       93.72      6.05 o
   1  12   6       16.49        8.86      5.60 o
   2  12   6      611.52      576.34     14.34 o
   3  12   6       25.28       21.02      6.92 o
   4  12   6      129.49      150.68     10.06 o
   5  12   6      104.14      104.80     10.31 o
   6  12   6       18.19       25.57      9.86 o
   7  12   6       53.20       23.05     10.79 o
   8  12   6       34.29       22.94     12.86 o
   9  12   6       89.58       99.80     16.90 o
  10  12   6       95.54       95.66     18.69 o
 -15  13   6       15.04        9.16     17.39 o
 -14  13   6      137.74      119.50     13.61 o
 -13  13   6       44.94       39.63     11.83 o
 -12  13   6       29.93       14.77      9.71 o
 -11  13   6       19.14        6.87      8.26 o
 -10  13   6        7.58        9.40      6.90 o
  -9  13   6      168.22      183.45      9.78 o
  -8  13   6      520.19      538.59     12.86 o
  -7  13   6      144.88      147.94      7.61 o
  -6  13   6      121.70      134.45      6.99 o
  -5  13   6      133.19      130.18      6.62 o
  -4  13   6      117.56      110.96      5.96 o
  -3  13   6      394.65      390.21      8.25 o
  -2  13   6      295.25      297.31      8.66 o
  -1  13   6      441.34      413.96      8.87 o
   0  13   6       22.81       23.79      5.77 o
   1  13   6      240.56      263.46      7.02 o
   2  13   6      493.82      464.02     10.98 o
   3  13   6       14.82        4.09      6.94 o
   4  13   6        1.39        9.80      8.84 o
   5  13   6        7.55        5.76      9.45 o
   6  13   6       27.06       25.05     10.24 o
   7  13   6       33.29       38.27     11.53 o
   8  13   6        1.68        7.04     15.04 o
   9  13   6        0.88      -16.08     19.47 o
  10  13   6       34.94       30.40     22.12 o
 -15  14   6      110.14      135.89     19.83 o
 -14  14   6       29.43       36.30     14.42 o
 -13  14   6       27.01       35.52     18.74 o
 -12  14   6       67.18       56.23      9.71 o
 -11  14   6       51.65       61.29     10.40 o
 -10  14   6      107.36      134.43     11.04 o
  -9  14   6       53.10       47.39      7.13 o
  -8  14   6       14.49        6.49      7.10 o
  -7  14   6        1.87       -0.76      6.50 o
  -6  14   6        7.97       11.23      5.77 o
  -5  14   6       16.23       30.81      6.13 o
  -4  14   6      233.71      233.51      7.20 o
  -3  14   6       43.55       57.67      5.76 o
  -2  14   6       66.69       68.66      6.38 o
  -1  14   6       59.25       66.31      6.19 o
   0  14   6        0.54       -0.41      5.77 o
   1  14   6       37.28       38.61      6.26 o
   2  14   6        4.39       17.90      7.35 o
   3  14   6       24.46       31.91      7.68 o
   4  14   6      118.73      118.91     10.83 o
   5  14   6       30.44       35.12     10.60 o
   6  14   6        1.00       -6.01     11.39 o
   7  14   6       11.45        6.67     11.57 o
   8  14   6       31.96       24.90     16.51 o
   9  14   6        0.67        9.38     43.62 o
 -14  15   6       34.32       39.85     16.91 o
 -13  15   6        4.78        3.18     10.23 o
 -12  15   6       68.39       93.29     13.44 o
 -11  15   6       15.74       10.62     10.10 o
 -10  15   6      111.29      113.87      8.24 o
  -9  15   6        9.63        4.41      7.76 o
  -8  15   6      274.85      295.56      9.35 o
  -7  15   6      224.11      257.76      8.70 o
  -6  15   6       11.93        0.62      5.74 o
  -5  15   6      138.13      145.23      6.47 o
  -4  15   6       58.45       61.41      6.24 o
  -3  15   6       89.61       98.69      6.69 o
  -2  15   6       29.69       25.76      6.16 o
  -1  15   6       71.60       70.34      6.39 o
   0  15   6       33.78       33.75      6.33 o
   1  15   6      147.46      135.19      7.05 o
   2  15   6        1.41        2.02      7.12 o
   3  15   6      138.01      122.25      8.45 o
   4  15   6      110.73      104.65     10.65 o
   5  15   6       31.47       39.72     10.65 o
   6  15   6        7.53        3.41     10.90 o
   7  15   6       15.66       20.93     17.32 o
   8  15   6        8.97        5.99     15.90 o
   9  15   6        8.03       44.90     21.34 o
 -14  16   6       15.44       20.38     18.15 o
 -13  16   6        0.40       22.89     14.46 o
 -12  16   6      134.13      155.68     14.63 o
 -11  16   6       46.82       52.32      8.87 o
 -10  16   6       40.94       30.28      8.89 o
  -9  16   6       17.68       18.52      8.32 o
  -8  16   6       23.74       23.31      7.47 o
  -7  16   6       16.97       23.99      6.99 o
  -6  16   6        0.89       -6.21      6.21 o
  -5  16   6       19.54       28.93      5.77 o
  -4  16   6       98.28       86.11      5.89 o
  -3  16   6      138.26      131.63      7.04 o
  -2  16   6        6.90        9.52      6.04 o
  -1  16   6        1.11       11.06      5.90 o
   0  16   6        3.90        3.92      5.97 o
   1  16   6        0.42       -2.02      6.12 o
   2  16   6        7.92       -0.52      7.16 o
   3  16   6       13.05        9.33      7.73 o
   4  16   6       63.53       59.80     10.01 o
   5  16   6       35.52       20.81     10.48 o
   6  16   6        0.69       -1.96     11.83 o
   7  16   6       76.06       58.89     12.67 o
   8  16   6        1.90        5.20     13.29 o
 -13  17   6       10.96        9.53     14.66 o
 -12  17   6        5.10       12.70     19.63 o
 -11  17   6       56.76       57.90     11.09 o
 -10  17   6       33.37       33.53      9.19 o
  -9  17   6        1.05       -4.01      8.14 o
  -8  17   6        0.14       -7.65      7.65 o
  -7  17   6        4.75       -1.61      6.72 o
  -6  17   6       50.04       44.42      6.78 o
  -5  17   6       93.58       99.92      6.39 o
  -4  17   6       16.13       25.60      5.84 o
  -3  17   6       40.67       43.99      5.67 o
  -2  17   6        3.19       -4.69      5.04 o
  -1  17   6        3.25        7.29      6.90 o
   0  17   6        3.87       -6.03      6.03 o
   1  17   6        6.93       10.66      6.98 o
   2  17   6       26.17       19.31      7.17 o
   3  17   6        3.64        5.14      7.65 o
   4  17   6       14.06       27.61      9.84 o
   5  17   6        0.97       -3.39     10.47 o
   6  17   6       13.17       10.63     11.67 o
   7  17   6       25.44       41.82     12.52 o
   8  17   6       11.28       -0.30     19.91 o
 -12  18   6       66.34       49.27     14.31 o
 -11  18   6      199.24      213.71     16.51 o
 -10  18   6      143.10      138.71     10.68 o
  -9  18   6       25.95       32.37      8.81 o
  -8  18   6        0.52        5.11      7.69 o
  -7  18   6       15.25       23.93      6.94 o
  -6  18   6        2.20       13.53      6.61 o
  -5  18   6       71.20       87.73      6.37 o
  -4  18   6        0.03       -1.34      5.64 o
  -3  18   6        2.84        0.47      5.04 o
  -2  18   6       11.76       12.55      7.50 o
  -1  18   6       32.05       53.09      9.77 o
   0  18   6       68.20       75.24      8.53 o
   1  18   6       20.76       30.61      8.56 o
   2  18   6        2.05        5.25      8.88 o
   3  18   6        2.28       -3.18      9.45 o
   4  18   6       21.81       20.71     13.13 o
   5  18   6        5.62       -2.56     13.53 o
   6  18   6        0.51        1.33     15.78 o
   7  18   6       69.76       67.69     19.33 o
 -12  19   6       24.48       58.14     16.72 o
 -11  19   6        1.66       -0.15     13.02 o
 -10  19   6       39.51       44.10     10.23 o
  -9  19   6        6.42        9.17      8.80 o
  -8  19   6        0.36       -2.59      7.84 o
  -7  19   6       15.03       28.28      7.29 o
  -6  19   6       92.83       86.03      7.26 o
  -5  19   6        8.50        8.40      6.01 o
  -4  19   6        0.78        7.48      6.15 o
  -3  19   6       29.63       24.70      7.94 o
  -2  19   6        0.01        9.27      7.68 o
  -1  19   6        0.00        8.39      7.48 o
   0  19   6       39.52       34.03      7.60 o
   1  19   6        5.95       14.67      8.36 o
   2  19   6       31.03       32.00     10.17 o
   3  19   6       17.06        2.01      9.54 o
   4  19   6        6.01        5.47     13.13 o
   5  19   6       68.65       63.09     17.40 o
   6  19   6       43.69       27.78     18.59 o
 -11  20   6       24.87       -5.93     13.06 o
 -10  20   6        2.32      -10.74     10.83 o
  -9  20   6        7.85       -2.25     10.16 o
  -8  20   6       25.65       30.25      8.66 o
  -7  20   6       53.10       67.95      7.56 o
  -6  20   6       36.62       28.96      6.65 o
  -5  20   6      176.22      173.43      7.70 o
  -4  20   6        9.12        8.70      8.02 o
  -3  20   6        4.85       -2.65      7.79 o
  -2  20   6        0.49       -7.58      7.58 o
  -1  20   6        2.39        8.60      9.01 o
   0  20   6      132.86      156.44      8.48 o
   1  20   6       38.79       33.47      8.64 o
   2  20   6       36.11       37.77      9.61 o
   3  20   6      116.45      129.54     12.29 o
   4  20   6      112.47      113.19     17.23 o
   5  20   6       24.89       46.49     17.32 o
   6  20   6        0.11       -6.39     17.85 o
 -10  21   6        0.79       -3.72     21.48 o
  -9  21   6       34.04       25.19     14.32 o
  -8  21   6        0.78        3.40      9.57 o
  -7  21   6      135.80      166.86      9.50 o
  -6  21   6       63.32       72.05      8.24 o
  -5  21   6      137.55      124.51      8.93 o
  -4  21   6       18.81       11.41      8.05 o
  -3  21   6       18.74        6.83      7.90 o
  -2  21   6       63.69       66.23      8.28 o
  -1  21   6        2.36       11.52      8.25 o
   0  21   6      165.26      184.50      9.89 o
   1  21   6       19.00       12.24      9.18 o
   2  21   6        4.30       12.39     10.07 o
   3  21   6        2.12        8.44     11.44 o
   4  21   6        1.35       -6.45     15.68 o
   5  21   6        8.17        8.47     16.60 o
  -9  22   6        1.33       21.33     15.91 o
  -8  22   6        4.53      -13.63     14.45 o
  -7  22   6        0.90      -15.68     15.68 o
  -6  22   6        1.22       17.75     13.13 o
  -5  22   6        7.22      -12.39     12.39 o
  -4  22   6        0.38       -1.51      9.35 o
  -3  22   6       26.60       26.74      8.56 o
  -2  22   6       54.86       47.69      9.12 o
  -1  22   6       18.94       11.16      8.81 o
   0  22   6        1.94       14.71      8.81 o
   1  22   6        3.93       -8.92      8.92 o
   2  22   6        4.74       12.15      9.93 o
   3  22   6        1.07       -5.35     11.30 o
   4  22   6        0.11      -19.25     19.25 o
  -7  23   6        4.26        3.03     16.65 o
  -6  23   6       18.38       14.91     13.61 o
  -5  23   6       36.01       33.92     13.50 o
  -4  23   6        0.34       -5.41     10.13 o
  -3  23   6       27.26        9.24      9.91 o
  -2  23   6       23.22       20.21     10.22 o
  -1  23   6        0.85       -2.95     16.39 o
   0  23   6       10.50        4.02      8.09 o
   1  23   6       71.73       72.38      9.53 o
   2  23   6        0.94        4.07     10.64 o
  -5  24   6       91.29      112.36     16.83 o
  -4  24   6        0.41       -2.92     10.62 o
  -3  24   6        0.93        8.40      9.73 o
  -2  24   6        9.70       -1.40     14.84 o
  -1  24   6        5.37        3.43     13.88 o
   0  24   6        0.12       10.32     17.21 o
 -17   1   7        1.29       12.93     16.56 o
 -16   1   7        2.91        4.43     14.84 o
 -15   1   7      120.86      150.62     19.82 o
 -14   1   7        3.74        3.96     11.81 o
 -13   1   7       61.64       64.02     10.46 o
 -12   1   7        7.85       -5.16     10.03 o
 -11   1   7        3.18      -10.60     10.60 o
 -10   1   7        0.07       -8.40      8.40 o
  -9   1   7      451.02      419.40     10.73 o
  -8   1   7       10.57       -3.90      6.51 o
  -7   1   7      236.24      240.42      7.91 o
  -6   1   7       57.44       62.49      5.36 o
  -5   1   7       54.29       40.46      5.07 o
  -4   1   7      553.78      536.81      7.69 o
  -3   1   7       21.86       21.47      4.32 o
  -2   1   7      303.85      295.23      6.21 o
  -1   1   7      455.93      430.70      7.79 o
   0   1   7      178.98      159.59      5.62 o
   1   1   7      119.96      122.71      5.46 o
   2   1   7        4.46        4.07      5.94 o
   3   1   7      166.48      165.60      7.73 o
   4   1   7       17.85       15.60      7.48 o
   5   1   7       31.08       19.72      7.79 o
   6   1   7        0.25        0.81      9.56 o
   7   1   7        0.73       -2.15     11.14 o
   8   1   7       15.47        4.26     12.14 o
   9   1   7      144.55      149.04     14.51 o
  10   1   7      183.84      177.65     16.02 o
 -17   2   7       54.25       52.18     19.61 o
 -16   2   7        2.11       18.93     17.65 o
 -15   2   7       69.53       53.70     13.43 o
 -14   2   7       23.42       33.35     11.47 o
 -13   2   7      124.97      113.35     12.05 o
 -12   2   7       32.71       39.25     10.36 o
 -11   2   7      169.88      168.79     15.69 o
 -10   2   7        2.39       -8.53      8.53 o
  -9   2   7     1402.52     1354.09     22.26 o
  -8   2   7      437.69      428.50     10.88 o
  -7   2   7      118.38      117.82      6.82 o
  -6   2   7      548.89      519.64     10.60 o
  -5   2   7      400.12      407.85      8.97 o
  -4   2   7       29.15       22.98      3.97 o
  -3   2   7      478.63      462.60      8.13 o
  -2   2   7     1024.96     1041.43     11.63 o
  -1   2   7       76.05       69.72      5.12 o
   0   2   7       81.73       89.63      5.43 o
   1   2   7       28.85       16.78      4.77 o
   2   2   7      125.66      128.43      7.25 o
   3   2   7        9.65       21.05      6.84 o
   4   2   7        0.54       -2.51      7.38 o
   5   2   7       91.86       69.28      9.23 o
   6   2   7       43.59       42.85      9.18 o
   7   2   7        0.18       -7.14      9.17 o
   8   2   7       32.27       28.26     12.48 o
   9   2   7        2.93        7.08     13.10 o
  10   2   7       37.29       31.40     21.76 o
 -17   3   7        0.84       29.48     19.30 o
 -16   3   7       52.49       79.98     18.53 o
 -15   3   7       36.96       47.09     14.10 o
 -14   3   7      270.31      276.66     16.20 o
 -13   3   7       98.28       68.58     14.63 o
 -12   3   7       25.63       19.64     10.12 o
 -11   3   7      175.26      181.35     11.48 o
 -10   3   7       86.57       70.65      8.52 o
  -9   3   7      238.43      228.82     10.64 o
  -8   3   7      239.81      243.27     11.44 o
  -7   3   7      302.77      329.86      9.60 o
  -6   3   7      245.25      251.01      7.32 o
  -5   3   7      259.18      267.54      7.26 o
  -4   3   7      222.51      217.21      6.65 o
  -3   3   7       30.96       36.83      4.99 o
  -2   3   7      147.66      133.22      4.99 o
  -1   3   7       10.45        9.47      4.66 o
   0   3   7       10.41       10.24      4.90 o
   1   3   7      111.09      125.36      6.16 o
   2   3   7      219.58      227.82      8.28 o
   3   3   7      101.34      118.79      7.64 o
   4   3   7       44.87       44.80      8.28 o
   5   3   7       12.00       21.57      8.42 o
   6   3   7       99.16      122.54     11.82 o
   7   3   7       13.29        5.62      9.74 o
   8   3   7       41.25       27.52     11.46 o
   9   3   7       12.66        8.44     13.24 o
  10   3   7       25.58       13.61     19.41 o
 -16   4   7       58.46       73.30     16.02 o
 -15   4   7        0.50       -0.82     13.48 o
 -14   4   7       42.53       65.83     16.10 o
 -13   4   7        6.88        4.56     14.49 o
 -12   4   7      180.91      210.22     27.62 o
 -11   4   7      229.78      236.74     11.13 o
 -10   4   7        6.27        2.73      8.01 o
  -9   4   7        9.95       18.33      7.97 o
  -8   4   7      811.52      785.41     15.34 o
  -7   4   7      143.96      147.59      7.82 o
  -6   4   7        2.49        6.57      5.26 o
  -5   4   7        0.04        1.70      5.19 o
  -4   4   7       27.76       20.48      5.15 o
  -3   4   7      582.74      591.40      8.82 o
  -2   4   7      646.94      671.14      9.59 o
  -1   4   7      205.77      210.08      6.69 o
   0   4   7      953.68      960.63     12.67 o
   1   4   7        3.18       -3.24      5.27 o
   2   4   7      334.92      316.23      9.04 o
   3   4   7        4.98       -0.26      6.81 o
   4   4   7        4.84       -5.27      7.68 o
   5   4   7       64.27       59.18      8.80 o
   6   4   7        5.99        2.77      8.94 o
   7   4   7        1.66        5.87      9.24 o
   8   4   7      131.85      150.15     11.58 o
   9   4   7        0.42       -9.33     15.76 o
  10   4   7        1.96      -19.41     19.41 o
 -16   5   7       18.36       30.61     15.23 o
 -15   5   7      113.98      109.76     14.38 o
 -14   5   7      352.33      381.96     18.21 o
 -13   5   7      238.42      237.42     17.92 o
 -12   5   7      169.07      168.64     12.42 o
 -11   5   7      104.53      116.45     10.60 o
 -10   5   7       81.10      106.69     14.20 o
  -9   5   7       25.73       23.48      7.88 o
  -8   5   7        3.84        4.24      7.44 o
  -7   5   7        4.42       14.25      7.88 o
  -6   5   7      956.23      938.98     16.12 o
  -5   5   7      977.73     1025.17     14.46 o
  -4   5   7       56.75       54.05      5.37 o
  -3   5   7      728.48      698.03     10.10 o
  -2   5   7      524.99      473.79      9.40 o
  -1   5   7        7.08        9.86      5.00 o
   0   5   7       29.53       37.40      5.72 o
   1   5   7       48.68       65.01      5.79 o
   2   5   7      106.77      104.60      8.10 o
   3   5   7       15.66       15.02      6.44 o
   4   5   7       88.82       92.44      8.50 o
   5   5   7      107.36      108.97      9.31 o
   6   5   7      136.25      160.13     10.38 o
   7   5   7       21.89       28.88      9.60 o
   8   5   7       19.71        0.40     10.92 o
   9   5   7        0.02       -6.45     14.57 o
  10   5   7        4.39      -13.29     15.85 o
 -16   6   7       32.10       33.42     14.43 o
 -15   6   7      155.00      174.10     16.87 o
 -14   6   7       88.21      131.09     24.90 o
 -13   6   7      119.62      156.21     14.43 o
 -12   6   7       60.14       66.90     10.43 o
 -11   6   7      332.92      351.51     12.66 o
 -10   6   7      548.58      539.51     14.63 o
  -9   6   7      655.04      631.45     13.50 o
  -8   6   7      262.16      249.21      8.81 o
  -7   6   7      687.96      652.35     14.06 o
  -6   6   7        6.99       13.24      6.27 o
  -5   6   7       53.21       56.18      5.99 o
  -4   6   7       81.39       94.01      5.73 o
  -3   6   7      218.39      224.09      6.16 o
  -2   6   7      154.98      174.40      7.63 o
  -1   6   7      148.35      152.44      6.78 o
   0   6   7       18.02       16.75      6.37 o
   1   6   7      829.78      827.29     15.29 o
   2   6   7        4.58        2.29      6.17 o
   3   6   7        5.28       13.47      6.49 o
   4   6   7       40.13       27.41      7.89 o
   5   6   7       21.48       11.77      8.34 o
   6   6   7       39.30       29.29      9.53 o
   7   6   7       81.42       68.18     10.71 o
   8   6   7        6.43       -4.59     10.60 o
   9   6   7        5.53       19.11     13.54 o
  10   6   7       38.59       36.63     15.96 o
 -16   7   7       73.52       79.05     19.38 o
 -15   7   7       62.14       61.00     15.55 o
 -14   7   7       83.81       82.05     18.92 o
 -13   7   7      162.80      183.52     13.18 o
 -12   7   7      209.65      203.48     11.92 o
 -11   7   7       80.03       78.59     14.31 o
 -10   7   7        9.06        4.28      8.88 o
  -9   7   7       74.89       72.68      8.61 o
  -8   7   7      141.82      149.27      7.60 o
  -7   7   7     1122.38     1063.51     14.30 o
  -6   7   7      130.89      165.57      6.73 o
  -5   7   7      542.71      571.52     11.04 o
  -4   7   7       58.65       57.81      5.33 o
  -3   7   7       94.05       93.21      5.02 o
  -2   7   7      199.28      225.95      6.47 o
  -1   7   7      744.11      692.51     10.88 o
   0   7   7       69.95       68.37      5.70 o
   1   7   7      756.38      776.18     18.44 o
   2   7   7       19.74       10.93      6.72 o
   3   7   7       60.46       54.92      6.99 o
   4   7   7      128.72      129.51      8.06 o
   5   7   7      121.12      132.49      9.89 o
   6   7   7        9.09        5.88      9.58 o
   7   7   7       39.94       37.62     10.40 o
   8   7   7       42.52       38.09     11.08 o
   9   7   7       12.14       12.59     13.44 o
  10   7   7        4.89       -4.86     19.94 o
 -16   8   7       25.76       10.15     18.46 o
 -15   8   7        1.62       -6.34     18.12 o
 -14   8   7        6.42        8.07     12.83 o
 -13   8   7        7.51       16.45     11.06 o
 -12   8   7       16.52       43.73     10.42 o
 -11   8   7       69.72       70.33      9.28 o
 -10   8   7      289.77      305.07     11.66 o
  -9   8   7      143.19      149.92      9.33 o
  -8   8   7      245.97      275.65      9.62 o
  -7   8   7       48.57       53.46      6.58 o
  -6   8   7       58.51       51.56      5.87 o
  -5   8   7       13.37       11.65      5.11 o
  -4   8   7      120.58      134.87      5.50 o
  -3   8   7       21.26       24.36      5.21 o
  -2   8   7        6.02        7.26      4.79 o
  -1   8   7      777.21      779.19     18.42 o
   0   8   7      112.19      111.48      5.90 o
   1   8   7      271.35      251.46      7.76 o
   2   8   7        0.94        3.35      5.78 o
   3   8   7       36.61       26.68      7.19 o
   4   8   7        1.44       12.41      6.94 o
   5   8   7       56.39       58.86      9.01 o
   6   8   7        0.85        2.58      9.33 o
   7   8   7      173.68      164.73     11.32 o
   8   8   7        2.59       -6.10     10.45 o
   9   8   7       64.55       55.68     13.43 o
  10   8   7        5.15      -10.78     13.25 o
 -16   9   7        7.41        3.61     18.51 o
 -15   9   7       41.64       26.61     15.35 o
 -14   9   7       42.05       65.20     14.65 o
 -13   9   7      131.81      141.24     13.06 o
 -12   9   7      246.15      262.99     14.80 o
 -11   9   7        2.17       -5.32      8.39 o
 -10   9   7      147.18      161.86     10.32 o
  -9   9   7       54.71       62.77      9.05 o
  -8   9   7       28.45       13.37      7.28 o
  -7   9   7       27.21       28.38      6.01 o
  -6   9   7      435.95      444.43     12.18 o
  -5   9   7       93.44      104.00      5.57 o
  -4   9   7      181.95      178.60      5.59 o
  -3   9   7      307.31      281.14      6.35 o
  -2   9   7     1000.27      936.47     13.41 o
  -1   9   7      455.16      482.84     11.39 o
   0   9   7        2.47        0.38      6.81 o
   1   9   7        0.84        4.28      7.40 o
   2   9   7      265.22      239.17     18.56 o
   3   9   7       15.60       13.31      9.04 o
   4   9   7       26.15       31.18      6.52 o
   5   9   7       14.34       14.13     10.48 o
   6   9   7        0.19       -4.53     11.12 o
   7   9   7       56.60       64.93     20.72 o
   8   9   7       32.40        9.72     16.51 o
   9   9   7        5.25       -2.66     17.31 o
 -15  10   7        0.45       -3.91     15.44 o
 -14  10   7       13.40       10.91     14.51 o
 -13  10   7        0.12      -10.57     11.91 o
 -12  10   7        7.03       11.22     11.51 o
 -11  10   7        1.35       -1.85      8.59 o
 -10  10   7      196.47      223.36      9.94 o
  -9  10   7        4.27       29.10      8.57 o
  -8  10   7      275.99      283.28      8.82 o
  -7  10   7        1.13       -4.80      6.21 o
  -6  10   7        2.53       11.71      5.23 o
  -5  10   7       80.88       66.15      5.49 o
  -4  10   7        4.73        6.17      6.11 o
  -3  10   7      130.03      144.72      8.09 o
  -2  10   7      306.49      305.65      9.59 o
  -1  10   7       41.39       29.76      7.21 o
   0  10   7       11.72       15.06      8.32 o
   1  10   7       57.83       48.21      8.12 o
   2  10   7        0.45        6.69      9.02 o
   3  10   7       32.58       39.63      9.45 o
   4  10   7        8.78       -7.27      9.62 o
   5  10   7       13.42       20.67     10.42 o
   6  10   7        0.37       -4.37     10.72 o
   7  10   7        2.40       18.27     11.53 o
   8  10   7       41.90       31.51     16.73 o
   9  10   7       21.18       -2.26     17.57 o
 -15  11   7        2.56       -8.20     17.62 o
 -14  11   7        1.66      -13.93     13.93 o
 -13  11   7       10.56       13.34     12.87 o
 -12  11   7       24.08       20.81     11.74 o
 -11  11   7       10.13        6.51      9.71 o
 -10  11   7        0.63        4.00      8.65 o
  -9  11   7      130.66      129.28      9.55 o
  -8  11   7       33.51       33.80      6.61 o
  -7  11   7       74.37       87.42      6.37 o
  -6  11   7       57.17       43.32      7.50 o
  -5  11   7        1.37       -3.42      6.43 o
  -4  11   7        3.54       -4.50      6.14 o
  -3  11   7        2.58        3.30      6.61 o
  -2  11   7       19.26       27.29      7.17 o
  -1  11   7      172.39      174.79      8.61 o
   0  11   7        1.71        1.81      7.65 o
   1  11   7       52.98       35.02      8.13 o
   2  11   7      110.60       98.86      9.97 o
   3  11   7      198.95      191.46     16.71 o
   4  11   7      171.12      149.64     11.12 o
   5  11   7        0.37       -3.71     10.44 o
   6  11   7       27.05       21.22     15.09 o
   7  11   7       25.73       30.24     21.28 o
   8  11   7        2.98        0.93     16.65 o
   9  11   7        9.95       15.86     17.79 o
 -15  12   7        5.71       15.66     17.68 o
 -14  12   7        1.04       -1.28     12.84 o
 -13  12   7       72.00       85.34     13.14 o
 -12  12   7       14.04        6.47     10.22 o
 -11  12   7        4.22       11.96      9.43 o
 -10  12   7        3.83       -2.29      8.46 o
  -9  12   7        2.11       -6.98      6.98 o
  -8  12   7       53.85       66.54      9.18 o
  -7  12   7       11.15       10.48      7.57 o
  -6  12   7        4.12        4.45      6.96 o
  -5  12   7        0.03       -3.06      6.59 o
  -4  12   7       57.36       58.49      6.82 o
  -3  12   7       20.99       24.09      7.21 o
  -2  12   7       65.99       59.43      8.37 o
  -1  12   7       15.32        9.13      7.18 o
   0  12   7       93.05       84.82      8.39 o
   1  12   7       13.65       15.96      7.90 o
   2  12   7       34.86       21.56      9.27 o
   3  12   7      115.84       89.54     10.20 o
   4  12   7        2.87       14.44      9.78 o
   5  12   7      166.69      154.85     11.67 o
   6  12   7        0.12       10.76     14.92 o
   7  12   7        5.21        7.57     16.28 o
   8  12   7       32.89       10.00     17.82 o
 -14  13   7        0.26      -10.12     14.52 o
 -13  13   7        1.63        9.90     12.17 o
 -12  13   7        1.65       -2.50      9.86 o
 -11  13   7       38.18       24.67      9.52 o
 -10  13   7       30.56       17.92     10.65 o
  -9  13   7        4.16       -3.11      9.82 o
  -8  13   7        3.95        5.51      7.84 o
  -7  13   7       22.71       19.53      8.35 o
  -6  13   7       19.64       30.92      7.78 o
  -5  13   7       92.20      100.13      8.15 o
  -4  13   7      358.48      341.97      9.38 o
  -3  13   7        6.91       -1.16      7.52 o
  -2  13   7       72.53       73.05      8.21 o
  -1  13   7        0.37       -7.22      7.22 o
   0  13   7        2.34       -8.00      8.00 o
   1  13   7        5.75       21.68      8.14 o
   2  13   7       26.39       32.84      9.31 o
   3  13   7       95.50       95.85     10.52 o
   4  13   7       14.94       13.85      9.99 o
   5  13   7       12.57        0.15     10.73 o
   6  13   7        6.13       15.66     12.16 o
   7  13   7       36.30       30.47     20.38 o
   8  13   7        0.09       -8.36     20.71 o
 -14  14   7        2.40        7.69     13.52 o
 -13  14   7        1.56        3.79     12.37 o
 -12  14   7        6.64       -9.69     11.84 o
 -11  14   7       16.14        9.30     11.31 o
 -10  14   7        0.64        4.82     10.93 o
  -9  14   7        5.28       -8.95      8.95 o
  -8  14   7        5.45        4.45      8.13 o
  -7  14   7       21.94       26.31      8.37 o
  -6  14   7        3.77       14.58      7.88 o
  -5  14   7       12.57       18.11      7.47 o
  -4  14   7       13.19        7.43      7.26 o
  -3  14   7        7.34       17.79      8.13 o
  -2  14   7       22.88       16.49      8.01 o
  -1  14   7      169.68      202.78     12.12 o
   0  14   7        6.65       13.97      8.94 o
   1  14   7        8.07        1.40      8.57 o
   2  14   7       54.19       73.65     11.07 o
   3  14   7      149.04      132.68     14.49 o
   4  14   7       21.15       18.49     11.36 o
   5  14   7        0.42       -4.50     11.55 o
   6  14   7        4.96       -8.19     12.50 o
   7  14   7        0.58        9.46     21.08 o
   8  14   7        1.72      -14.05     29.65 o
 -13  15   7      119.32      114.40     18.78 o
 -12  15   7       45.79       45.59     12.64 o
 -11  15   7       80.68       78.20     12.50 o
 -10  15   7       55.77       57.77     11.49 o
  -9  15   7       82.39       87.96     10.00 o
  -8  15   7       21.88       21.65      8.27 o
  -7  15   7       78.51       84.99      8.09 o
  -6  15   7       21.66       23.05      8.18 o
  -5  15   7       26.53       33.20      8.06 o
  -4  15   7      277.62      252.40     10.44 o
  -3  15   7        1.55        0.43      8.10 o
  -2  15   7        8.38       11.08      8.24 o
  -1  15   7        0.18       -4.19      8.00 o
   0  15   7       19.41       28.08      9.17 o
   1  15   7       17.64       21.01      8.93 o
   2  15   7       11.37       -3.81     12.29 o
   3  15   7        2.80        4.14     10.54 o
   4  15   7        0.90       -0.39     10.88 o
   5  15   7       19.03       30.82     11.79 o
   6  15   7       19.39       38.14     15.08 o
   7  15   7        2.48       23.39     16.84 o
 -13  16   7       61.91       64.31     18.75 o
 -12  16   7      166.75      192.27     16.11 o
 -11  16   7       37.53       27.55     12.21 o
 -10  16   7      202.59      190.86     13.18 o
  -9  16   7      158.48      145.08     10.73 o
  -8  16   7       41.99       38.77      8.40 o
  -7  16   7        3.81       -0.18      7.69 o
  -6  16   7       96.42      104.12      8.89 o
  -5  16   7       17.68        5.63      7.99 o
  -4  16   7       42.93       44.81      8.91 o
  -3  16   7        1.38       -8.31      8.31 o
  -2  16   7       33.61       39.02      8.48 o
  -1  16   7       57.40       60.50      8.73 o
   0  16   7        0.98       -7.04      8.84 o
   1  16   7       62.39       83.14     10.80 o
   2  16   7        2.92       10.22     10.49 o
   3  16   7        3.31       16.58     10.56 o
   4  16   7       27.91       29.26     11.45 o
   5  16   7       40.45       48.27     12.88 o
   6  16   7        1.04       -4.53     12.98 o
 -12  17   7        4.57       16.20     17.98 o
 -11  17   7       69.61       58.52     15.53 o
 -10  17   7        2.05        5.64     11.37 o
  -9  17   7       33.24       35.25      9.82 o
  -8  17   7        3.14        2.59      8.88 o
  -7  17   7       17.62       13.31      7.82 o
  -6  17   7      143.63      176.45      8.81 o
  -5  17   7       16.50       22.55      7.33 o
  -4  17   7       42.04       48.18      7.85 o
  -3  17   7       61.05       64.25      9.10 o
  -2  17   7       47.41       46.81      8.56 o
  -1  17   7       40.63       62.30     10.24 o
   0  17   7       17.17       20.54      8.32 o
   1  17   7       37.39       64.39     10.14 o
   2  17   7        0.28       -9.57     11.69 o
   3  17   7       63.63       49.89     11.42 o
   4  17   7       38.69       34.17     11.78 o
   5  17   7        6.20       13.07     15.53 o
   6  17   7        1.43       17.10     19.75 o
 -11  18   7       12.92       10.17     17.19 o
 -10  18   7       27.20       20.89     16.34 o
  -9  18   7       45.20       45.58     10.47 o
  -8  18   7        1.96        1.65      8.43 o
  -7  18   7      138.78      147.97      9.06 o
  -6  18   7        5.09       -5.50      7.61 o
  -5  18   7        0.97        1.51      7.70 o
  -4  18   7        7.46       11.10      8.07 o
  -3  18   7        7.27       -0.66      7.15 o
  -2  18   7        9.35       -3.59      8.11 o
  -1  18   7       70.74       73.82      8.54 o
   0  18   7      156.95      170.82      9.20 o
   1  18   7       25.38       26.87      9.63 o
   2  18   7        0.42        8.35     10.96 o
   3  18   7       50.42       48.27     14.91 o
   4  18   7       16.31       43.81     18.59 o
   5  18   7       22.90       21.29     19.23 o
 -10  19   7        0.78       18.13     16.54 o
  -9  19   7       15.33       17.54     12.06 o
  -8  19   7        4.67       -4.87     10.07 o
  -7  19   7       25.74       21.86      9.34 o
  -6  19   7        0.67       16.18      7.78 o
  -5  19   7       19.29       14.44      7.87 o
  -4  19   7       63.98       60.60      7.55 o
  -3  19   7        0.95      -10.30     10.94 o
  -2  19   7        2.70       -2.67     10.80 o
  -1  19   7        7.67       21.27     11.13 o
   0  19   7       53.05       57.72     11.23 o
   1  19   7        2.24        7.31     13.57 o
   2  19   7       77.72       69.75     14.58 o
   3  19   7        5.69      -11.99     18.70 o
   4  19   7        5.33       26.86     18.47 o
  -9  20   7       34.59       54.95     14.69 o
  -8  20   7        0.48      -10.08     10.56 o
  -7  20   7        1.32       11.21      9.92 o
  -6  20   7       35.80       31.13     10.53 o
  -5  20   7        7.90       17.66      9.49 o
  -4  20   7        0.42       -7.07     10.88 o
  -3  20   7        1.25        1.33     11.22 o
  -2  20   7      103.32      121.44     12.08 o
  -1  20   7       30.45       15.32     13.71 o
   0  20   7       31.15       12.03     14.72 o
   1  20   7       30.26       33.10     16.24 o
   2  20   7        0.27        8.51     16.26 o
   3  20   7       32.82       24.73     17.30 o
  -8  21   7        9.45        8.00     12.54 o
  -7  21   7       27.82       13.49     13.37 o
  -6  21   7       35.81       38.47     13.86 o
  -5  21   7       64.43       52.63     13.71 o
  -4  21   7        0.19        1.08     14.81 o
  -3  21   7        5.20       -5.74     12.48 o
  -2  21   7        1.94        8.60     12.61 o
  -1  21   7       14.00       15.74     10.16 o
   0  21   7        3.78        1.17     14.20 o
   1  21   7        4.75       11.74     15.75 o
   2  21   7        3.86       -9.52     16.51 o
  -6  22   7       50.67       51.67     13.85 o
  -5  22   7        0.51       -1.89     12.70 o
  -4  22   7       34.24       33.77     13.16 o
  -3  22   7       40.68       40.27     12.96 o
  -2  22   7        0.34      -12.34     12.69 o
  -1  22   7       11.70       -1.80      9.88 o
   0  22   7        0.16       -9.54     13.90 o
 -16   0   8       93.40      113.99     25.85 o
 -15   0   8       33.55       43.11     17.18 o
 -14   0   8       98.07      106.23     24.40 o
 -13   0   8        2.66       -8.41     14.61 o
 -12   0   8       55.40       36.98     17.20 o
 -11   0   8      334.65      327.45     23.37 o
 -10   0   8        6.68        7.74     26.09 o
  -9   0   8        3.49       36.13     15.55 o
  -8   0   8     1210.10     1222.24     52.57 o
  -7   0   8       83.87      104.04     12.74 o
  -6   0   8      234.28      223.74     14.01 o
  -5   0   8        3.06       -0.22     10.86 o
  -4   0   8        5.09        9.85     13.76 o
  -3   0   8      256.61      223.26     15.89 o
  -2   0   8      353.49      336.70     14.97 o
  -1   0   8        4.68        1.04      9.03 o
   0   0   8      211.24      231.65     10.90 o
   1   0   8      104.10      108.57     12.75 o
   2   0   8        7.22       -6.52     11.95 o
   3   0   8      168.25      165.58     14.73 o
   4   0   8       22.98       30.08     15.90 o
   5   0   8       11.11       14.95     24.02 o
   6   0   8        0.36      -16.98     16.98 o
   7   0   8        7.57       15.20     19.38 o
   8   0   8       67.57       58.09     20.24 o
   9   0   8        5.68      -27.98     27.98 o
 -16   1   8        6.35       -5.47     40.12 o
 -15   1   8        5.60        5.12     15.05 o
 -14   1   8       34.85       50.39     11.87 o
 -13   1   8      131.86      130.87     12.95 o
 -12   1   8      136.94      164.81     18.60 o
 -11   1   8      193.39      224.50     14.35 o
 -10   1   8       80.78       86.51     17.36 o
  -9   1   8      143.71      137.36     10.64 o
  -8   1   8      164.75      145.22     10.73 o
  -7   1   8        0.17       -8.04      8.04 o
  -6   1   8        5.69       15.37      7.88 o
  -5   1   8       67.43       86.74      8.28 o
  -4   1   8      364.52      370.62     10.96 o
  -3   1   8       85.04      103.91      8.40 o
  -2   1   8      301.58      299.16      9.53 o
  -1   1   8      297.14      291.90      8.83 o
   0   1   8       13.16       18.43      6.59 o
   1   1   8        6.11        8.48      7.34 o
   2   1   8        0.25        1.18      8.08 o
   3   1   8       28.39       19.51     10.03 o
   4   1   8        6.89       11.94     10.14 o
   5   1   8       29.85       30.16     12.05 o
   6   1   8       42.32       48.21     12.72 o
   7   1   8       12.34      -12.91     12.91 o
   8   1   8        5.11       -0.23     14.64 o
   9   1   8        0.15      -19.85     19.85 o
 -16   2   8       25.24        0.53     15.37 o
 -15   2   8      176.45      180.17     22.94 o
 -14   2   8      144.24      162.02     23.64 o
 -13   2   8      163.32      187.42     14.85 o
 -12   2   8        3.46       -3.15     11.93 o
 -11   2   8        0.38      -12.46     12.46 o
 -10   2   8       18.48       26.48     10.79 o
  -9   2   8        7.29       13.64      9.61 o
  -8   2   8      198.20      219.23     11.48 o
  -7   2   8      216.91      251.42     12.81 o
  -6   2   8      380.95      373.59     11.43 o
  -5   2   8       50.01       45.15      7.58 o
  -4   2   8       26.68       17.27      7.53 o
  -3   2   8      330.99      294.42     14.17 o
  -2   2   8       16.44        9.92      7.71 o
  -1   2   8      245.18      234.24     10.76 o
   0   2   8       21.73       12.94      6.56 o
   1   2   8       30.57       37.45      7.65 o
   2   2   8      267.74      260.55     10.78 o
   3   2   8        3.18       -4.91      8.79 o
   4   2   8      175.46      165.99     10.49 o
   5   2   8       26.54       29.51     10.85 o
   6   2   8        6.21       11.75     12.48 o
   7   2   8       16.12        6.82     13.23 o
   8   2   8       50.15       42.42     16.66 o
   9   2   8       24.70        4.39     24.52 o
 -16   3   8        0.31       -3.32     15.36 o
 -15   3   8        9.71       15.04     21.23 o
 -14   3   8       63.48       94.80     17.59 o
 -13   3   8       63.34       58.71     13.41 o
 -12   3   8       81.08       93.37     13.42 o
 -11   3   8       95.69      105.96     18.04 o
 -10   3   8       93.41       96.36     14.36 o
  -9   3   8       85.92       92.56     11.72 o
  -8   3   8       39.16       63.30     11.99 o
  -7   3   8        4.11       -4.63      9.98 o
  -6   3   8      219.21      237.24     14.80 o
  -5   3   8       23.11       23.68      8.08 o
  -4   3   8       13.02       11.11      7.12 o
  -3   3   8       79.27       75.86     11.43 o
  -2   3   8       33.99       20.79      7.63 o
  -1   3   8        9.98        5.85      7.28 o
   0   3   8      468.38      441.06     11.27 o
   1   3   8        0.26        8.11      7.76 o
   2   3   8       51.94       49.18      8.89 o
   3   3   8        3.21       -5.07      8.62 o
   4   3   8       10.15       12.05      8.90 o
   5   3   8        2.81       -2.89      9.64 o
   6   3   8       62.20       59.19     11.84 o
   7   3   8        2.00       -6.86     13.22 o
   8   3   8        1.05       -0.55     15.81 o
   9   3   8        5.33       -4.85     20.08 o
 -16   4   8       47.20       45.28     14.83 o
 -15   4   8        4.02       -5.04     14.31 o
 -14   4   8       12.97       14.21     16.75 o
 -13   4   8        3.93        6.19     15.19 o
 -12   4   8        4.52        2.30     12.03 o
 -11   4   8       11.26       -2.45     11.32 o
 -10   4   8      105.90      105.36     12.36 o
  -9   4   8       70.88       71.75     11.42 o
  -8   4   8      402.93      390.67     16.70 o
  -7   4   8      298.26      306.52     13.06 o
  -6   4   8       44.22       37.70      8.97 o
  -5   4   8      209.59      209.40      8.46 o
  -4   4   8        6.84       -2.28      6.88 o
  -3   4   8       75.03       82.45      7.37 o
  -2   4   8       40.60       27.67      8.68 o
  -1   4   8      193.62      195.52     10.62 o
   0   4   8        1.24       22.94      8.16 o
   1   4   8      260.31      246.22      9.76 o
   2   4   8        9.43        2.66      8.28 o
   3   4   8        9.98       11.81      8.80 o
   4   4   8        1.96       -8.90      9.32 o
   5   4   8        4.49       17.65      9.79 o
   6   4   8        0.10       -3.25      9.88 o
   7   4   8        5.39       16.54     13.03 o
   8   4   8       15.64       17.07     19.01 o
 -15   5   8        7.39      -15.60     15.60 o
 -14   5   8        0.12       -9.67     14.81 o
 -13   5   8       39.05       38.91     13.43 o
 -12   5   8       22.49       27.83     14.18 o
 -11   5   8       95.93       93.49     11.37 o
 -10   5   8        1.15      -11.08     11.08 o
  -9   5   8       11.78       18.10     11.10 o
  -8   5   8      178.91      194.94     14.73 o
  -7   5   8       29.27       24.26      8.11 o
  -6   5   8      112.07      114.43      8.63 o
  -5   5   8      249.11      260.34      8.92 o
  -4   5   8        9.51        8.74      6.68 o
  -3   5   8      123.78      113.10      7.25 o
  -2   5   8      271.89      280.88      8.64 o
  -1   5   8       15.43        6.48      8.06 o
   0   5   8        0.03       10.45      8.95 o
   1   5   8      109.78      110.35      9.22 o
   2   5   8      130.89      134.45      9.62 o
   3   5   8        0.12       -8.56      8.56 o
   4   5   8       62.45       39.33      9.67 o
   5   5   8        4.55       -4.76      9.46 o
   6   5   8       33.59       35.87     11.42 o
   7   5   8       76.55       81.63     20.24 o
   8   5   8        4.78       -9.76     18.87 o
 -15   6   8       21.18       38.45     15.84 o
 -14   6   8        0.23      -14.14     14.14 o
 -13   6   8       18.21       27.15     14.55 o
 -12   6   8       18.37       16.61     16.00 o
 -11   6   8       20.56       29.72     11.44 o
 -10   6   8       14.51        5.48      9.29 o
  -9   6   8       21.73       30.41      8.65 o
  -8   6   8     1242.81     1133.86     19.95 o
  -7   6   8       20.00       15.12      8.21 o
  -6   6   8        0.45       -7.54      7.54 o
  -5   6   8       51.23       63.70      6.85 o
  -4   6   8      161.18      162.65      8.29 o
  -3   6   8      117.93      129.33      7.48 o
  -2   6   8       46.71       49.45      6.77 o
  -1   6   8      371.91      354.45     10.28 o
   0   6   8        0.16        2.31      7.90 o
   1   6   8        0.27       -3.37      8.18 o
   2   6   8        1.64        8.87      9.30 o
   3   6   8        6.62       -1.85      8.69 o
   4   6   8        0.16        6.29      9.05 o
   5   6   8       17.73       28.58     12.91 o
   6   6   8        1.44      -10.73     10.73 o
   7   6   8        8.96       19.01     13.13 o
   8   6   8        1.41       10.09     15.91 o
 -15   7   8        4.22       -5.27     15.67 o
 -14   7   8       76.92       64.91     15.65 o
 -13   7   8        0.49        2.30     13.51 o
 -12   7   8        2.75        5.64     11.14 o
 -11   7   8       13.22       10.83     11.15 o
 -10   7   8       32.38       10.45      9.51 o
  -9   7   8       96.35      108.41      9.04 o
  -8   7   8        0.23        0.33      7.50 o
  -7   7   8      263.38      267.44     10.14 o
  -6   7   8       30.16       31.57      7.78 o
  -5   7   8       47.60       38.13      6.73 o
  -4   7   8        7.65       11.61      9.45 o
  -3   7   8       57.48       54.66      6.92 o
  -2   7   8        7.29        5.47      6.64 o
  -1   7   8      334.48      367.79      9.89 o
   0   7   8       79.66       89.63      8.21 o
   1   7   8        0.94        4.72      8.30 o
   2   7   8        3.85       -1.31     10.36 o
   3   7   8        1.56       -5.37      9.18 o
   4   7   8        6.66        2.22      9.77 o
   5   7   8       10.67        0.22     10.22 o
   6   7   8        5.52        3.33     10.73 o
   7   7   8        7.92        9.28     12.62 o
   8   7   8       27.89       31.63     13.55 o
 -15   8   8       10.80       19.00     18.01 o
 -14   8   8       18.15       35.72     14.92 o
 -13   8   8       12.46       11.36     14.16 o
 -12   8   8       12.09       12.99     12.11 o
 -11   8   8        4.80       13.20      9.96 o
 -10   8   8        9.26       18.92      9.64 o
  -9   8   8        3.37       -5.38      9.20 o
  -8   8   8      286.24      278.20     11.08 o
  -7   8   8      191.71      210.23      9.34 o
  -6   8   8       61.29       57.57      6.76 o
  -5   8   8       22.18       20.02      7.28 o
  -4   8   8       33.52       20.17      7.31 o
  -3   8   8        1.27        0.44      6.97 o
  -2   8   8       55.56       59.66      8.52 o
  -1   8   8       12.02       -0.24      7.09 o
   0   8   8      175.43      196.88     10.17 o
   1   8   8        4.73        2.60      7.96 o
   2   8   8        0.93        1.41      9.63 o
   3   8   8        1.63       -0.13     10.24 o
   4   8   8       11.63       17.57     10.49 o
   5   8   8       45.48       35.11     10.02 o
   6   8   8        1.89        0.84     11.33 o
   7   8   8       29.36       42.82     12.26 o
   8   8   8       32.84       25.22     12.67 o
 -15   9   8        0.36      -13.89     18.00 o
 -14   9   8       77.17      101.26     18.68 o
 -13   9   8       52.63       39.05     18.25 o
 -12   9   8       28.16       34.54     10.68 o
 -11   9   8       80.61       67.28     10.98 o
 -10   9   8       15.27       14.22      9.62 o
  -9   9   8        2.86        1.89      9.41 o
  -8   9   8       11.25       13.20      8.62 o
  -7   9   8        0.51        3.02      8.06 o
  -6   9   8       20.73       12.60      6.94 o
  -5   9   8      124.08      145.00      8.27 o
  -4   9   8       78.63       81.79      6.64 o
  -3   9   8        0.99       -1.64      5.19 o
  -2   9   8       21.27       29.86      6.26 o
  -1   9   8        0.80       11.37      6.47 o
   0   9   8       15.14       18.36      9.71 o
   1   9   8        0.28        3.86      9.19 o
   2   9   8      109.40      120.36     14.51 o
   3   9   8       21.96       23.85     13.92 o
   4   9   8        0.06        1.43     17.48 o
   5   9   8        6.67        2.12     15.06 o
   6   9   8        0.33       -4.19     15.53 o
   7   9   8       63.57       72.99     18.00 o
 -14  10   8       91.86       72.79     18.44 o
 -13  10   8        3.24       -5.27     12.71 o
 -12  10   8        3.32       21.75     12.11 o
 -11  10   8        4.82        2.46     10.65 o
 -10  10   8       38.60       46.99     10.25 o
  -9  10   8       86.24       87.43     10.01 o
  -8  10   8      165.56      152.21      9.80 o
  -7  10   8       92.27       91.49      9.00 o
  -6  10   8      209.21      232.51      8.36 o
  -5  10   8       26.00       11.32      6.59 o
  -4  10   8       18.95       18.22      8.62 o
  -3  10   8       19.64        5.28      8.60 o
  -2  10   8        5.82       -3.30      8.22 o
  -1  10   8       19.07       21.37      9.99 o
   0  10   8       33.09       36.68      9.87 o
   1  10   8      110.66      110.18     10.14 o
   2  10   8       84.68       98.87     12.39 o
   3  10   8       82.15       84.86     15.43 o
   4  10   8        5.13       -6.99     14.68 o
   5  10   8       84.42       87.78     17.00 o
   6  10   8        3.49       33.37     16.30 o
   7  10   8       30.06       15.43     19.74 o
 -14  11   8       16.58       13.11     15.44 o
 -13  11   8       22.60       31.33     13.21 o
 -12  11   8      185.61      204.07     18.73 o
 -11  11   8       27.46       42.35     10.60 o
 -10  11   8       51.52       73.92     11.01 o
  -9  11   8       26.99       23.55     10.25 o
  -8  11   8       65.40       64.70      8.84 o
  -7  11   8        6.61        2.98      8.32 o
  -6  11   8        6.65        8.72      7.98 o
  -5  11   8       51.31       60.01      9.20 o
  -4  11   8       58.98       67.75      9.30 o
  -3  11   8       39.49       43.97      8.77 o
  -2  11   8       39.41       42.78      8.99 o
  -1  11   8      117.85       98.84      9.62 o
   0  11   8       47.14       50.26     10.91 o
   1  11   8       18.38       19.09      9.16 o
   2  11   8       41.99       63.43     11.28 o
   3  11   8        6.37      -14.07     14.07 o
   4  11   8       22.81        4.66     15.55 o
   5  11   8       28.49        6.64     16.51 o
   6  11   8        1.64       12.48     17.04 o
   7  11   8       40.20       34.54     18.39 o
 -13  12   8       11.46        7.72     12.83 o
 -12  12   8        1.87       -0.03     11.73 o
 -11  12   8      139.10      201.30     11.80 o
 -10  12   8       63.35       77.88      9.45 o
  -9  12   8      181.43      199.71     14.59 o
  -8  12   8       64.75       94.03     12.45 o
  -7  12   8       96.03      100.71      9.23 o
  -6  12   8        2.20       -8.34      9.07 o
  -5  12   8      165.76      156.25      9.99 o
  -4  12   8       29.34       30.80     10.51 o
  -3  12   8      170.74      191.34     10.64 o
  -2  12   8      150.83      137.85     10.02 o
  -1  12   8      139.23      139.33     10.31 o
   0  12   8        3.88       10.57      9.96 o
   1  12   8        4.48        1.36      9.48 o
   2  12   8       25.89       18.12     11.28 o
   3  12   8        0.67       -7.30     12.57 o
   4  12   8       25.44       29.83     20.77 o
   5  12   8        0.35       -9.94     15.97 o
   6  12   8        1.08       11.46     17.30 o
 -13  13   8      110.86      139.68     15.87 o
 -12  13   8        6.96        0.06     14.99 o
 -11  13   8       14.53        3.15     12.13 o
 -10  13   8      188.52      188.24     18.20 o
  -9  13   8       22.19       11.00     10.97 o
  -8  13   8       48.28       46.64     11.25 o
  -7  13   8        9.98        0.18      9.20 o
  -6  13   8       36.36       25.78     10.67 o
  -5  13   8      184.39      217.03     12.17 o
  -4  13   8        0.91       -2.48      9.79 o
  -3  13   8       42.99       57.52      9.73 o
  -2  13   8      240.71      208.34     11.04 o
  -1  13   8        6.66       -5.85      9.84 o
   0  13   8        0.36        4.71      9.36 o
   1  13   8       22.16       18.32     10.45 o
   2  13   8       28.94       11.58     13.68 o
   3  13   8       54.34       42.88     11.74 o
   4  13   8        0.83       -0.07     15.90 o
   5  13   8        0.46        1.05     16.09 o
   6  13   8       12.16      -10.90     20.31 o
 -13  14   8        6.52      -33.06     33.06 o
 -12  14   8        5.08       17.35     17.30 o
 -11  14   8       57.96       57.19     12.69 o
 -10  14   8        0.23        3.19     11.48 o
  -9  14   8        7.17        2.89     10.74 o
  -8  14   8       36.25       44.85     11.60 o
  -7  14   8       94.85      107.46     10.41 o
  -6  14   8       64.37       82.26     11.29 o
  -5  14   8        6.53       17.95     10.32 o
  -4  14   8       16.74       24.65     10.27 o
  -3  14   8       63.23       53.92     10.55 o
  -2  14   8       26.27       24.19     11.60 o
  -1  14   8       52.23       35.64     10.46 o
   0  14   8       42.86       48.53     10.36 o
   1  14   8      106.32      112.60     12.37 o
   2  14   8       12.62       -6.22     13.19 o
   3  14   8       38.74       32.74     12.50 o
   4  14   8       30.06       48.12     15.04 o
   5  14   8       64.70       89.52     21.35 o
 -12  15   8       91.61       73.20     18.81 o
 -11  15   8       49.55       39.72     14.45 o
 -10  15   8       39.25       53.03     12.14 o
  -9  15   8       36.20       39.14     11.73 o
  -8  15   8        2.46       -7.84      8.99 o
  -7  15   8        2.73       -0.05     10.97 o
  -6  15   8       63.24      113.12     11.81 o
  -5  15   8       49.36       44.44     10.76 o
  -4  15   8       83.36       83.19     11.12 o
  -3  15   8        4.47       -5.72     10.13 o
  -2  15   8        0.35        6.33     10.41 o
  -1  15   8        6.45       17.99     10.55 o
   0  15   8        5.51        8.41     10.93 o
   1  15   8       39.13       59.75     14.34 o
   2  15   8       80.85       67.67     12.48 o
   3  15   8        0.14       10.43     12.67 o
   4  15   8      100.41       90.47     14.40 o
   5  15   8        1.09       -9.43     20.47 o
 -11  16   8       11.53        0.08     17.28 o
 -10  16   8       66.85      100.95     17.37 o
  -9  16   8       17.68       15.10     11.07 o
  -8  16   8        2.55       -0.97      9.33 o
  -7  16   8       32.95       32.91     12.67 o
  -6  16   8        8.20        3.89     10.97 o
  -5  16   8       11.65        9.48     10.75 o
  -4  16   8       23.59       53.43     11.21 o
  -3  16   8        4.00        5.32     10.52 o
  -2  16   8      159.93      173.45     12.01 o
  -1  16   8        9.33        3.16     10.97 o
   0  16   8       10.21       17.09     10.25 o
   1  16   8        2.38        5.21     11.37 o
   2  16   8        1.44      -11.84     12.21 o
   3  16   8       14.27        1.08     12.73 o
   4  16   8      131.57       97.27     21.42 o
 -10  17   8       67.03       51.36     15.67 o
  -9  17   8        2.16      -14.29     14.29 o
  -8  17   8       31.34       30.03     12.06 o
  -7  17   8       43.95       45.81     10.38 o
  -6  17   8        1.33        7.91     14.21 o
  -5  17   8       10.01        9.55     10.79 o
  -4  17   8       46.64       69.41     11.36 o
  -3  17   8       72.61       87.55     12.46 o
  -2  17   8        9.90       22.64     10.76 o
  -1  17   8       28.22       33.40     10.99 o
   0  17   8       28.35       14.01     10.65 o
   1  17   8       17.06        0.99     12.03 o
   2  17   8       72.59       75.20     16.12 o
   3  17   8        3.52       10.30     19.59 o
  -9  18   8       21.63       31.38     15.15 o
  -8  18   8       66.34       81.85     14.32 o
  -7  18   8       18.39        1.43     12.89 o
  -6  18   8        1.48      -12.56     12.56 o
  -5  18   8       31.57       35.63     11.49 o
  -4  18   8        3.05      -10.95     10.95 o
  -3  18   8       18.32       18.16     11.40 o
  -2  18   8       25.56       29.33     12.38 o
  -1  18   8       66.04       80.81     19.44 o
   0  18   8       33.05       21.74     18.40 o
   1  18   8        1.39       -1.64     18.94 o
   2  18   8       16.47        9.69     19.30 o
  -8  19   8       10.33      -12.06     17.18 o
  -7  19   8        0.23        3.97     16.70 o
  -6  19   8       21.44       -3.54     16.30 o
  -5  19   8       41.60        9.46     16.50 o
  -4  19   8        0.39      -13.69     15.90 o
  -3  19   8       17.62       25.69     16.17 o
  -2  19   8        0.04      -15.45     15.45 o
  -1  19   8        0.15       11.50     13.10 o
   0  19   8        2.39       -2.03     22.44 o
   1  19   8        1.47       12.21     18.45 o
  -6  20   8        1.95       -4.93     16.60 o
  -5  20   8        4.78        3.90     16.84 o
  -4  20   8        8.40       20.53     15.95 o
  -3  20   8        5.61       25.95     15.89 o
  -2  20   8        0.67        0.96     15.93 o
  -1  20   8        5.41      -13.44     13.44 o
 -15   1   9        1.16       -7.00     15.96 o
 -14   1   9        7.84       12.23     13.22 o
 -13   1   9        6.24        5.99     14.31 o
 -12   1   9      123.66      153.34     21.74 o
 -11   1   9        0.87       -8.32     14.18 o
 -10   1   9       33.33       28.26     14.50 o
  -9   1   9       59.17       80.83     14.38 o
  -8   1   9       54.30       63.56     13.52 o
  -7   1   9       57.66       53.24     13.61 o
  -6   1   9        1.16      -10.78     10.78 o
  -5   1   9       17.34        3.72     11.10 o
  -4   1   9       16.11       10.41     14.21 o
  -3   1   9       56.20       57.50     10.94 o
  -2   1   9       13.76       15.44     12.35 o
  -1   1   9        7.04       17.59     10.35 o
   0   1   9        3.79       -2.48      9.16 o
   1   1   9        6.61        8.50     10.36 o
   2   1   9       31.92       47.26     12.16 o
   3   1   9       18.68       13.96     12.05 o
   4   1   9        0.32       -3.69     12.65 o
   5   1   9        4.66        7.90     14.49 o
   6   1   9        3.67       16.59     16.40 o
   7   1   9       29.45        6.60     19.36 o
 -15   2   9       14.89       28.29     31.20 o
 -14   2   9       57.86       55.98     15.60 o
 -13   2   9       17.07       31.96     14.19 o
 -12   2   9        8.72       -5.93     18.94 o
 -11   2   9        0.37       -4.75     14.35 o
 -10   2   9       36.81       19.44     14.54 o
  -9   2   9       53.18       46.73     15.29 o
  -8   2   9       24.03       31.94     13.53 o
  -7   2   9      172.31      176.64     13.39 o
  -6   2   9       31.80       28.66     11.45 o
  -5   2   9       61.39       63.57     11.91 o
  -4   2   9       29.24       25.06     11.11 o
  -3   2   9       22.44       17.80     10.75 o
  -2   2   9       62.33       67.14     11.43 o
  -1   2   9       11.04        9.78      8.96 o
   0   2   9       49.18       42.29      9.83 o
   1   2   9        0.21       -6.46     10.16 o
   2   2   9        0.07      -10.41     10.41 o
   3   2   9        2.80      -11.66     11.66 o
   4   2   9       15.73       12.40     12.94 o
   5   2   9       62.32       85.87     14.66 o
   6   2   9        0.41       -9.86     15.88 o
 -14   3   9        2.49       20.79     16.94 o
 -13   3   9       62.32       76.08     14.93 o
 -12   3   9        8.51       22.21     13.64 o
 -11   3   9       42.58       32.06     15.19 o
 -10   3   9        2.85        5.27     14.46 o
  -9   3   9      153.54      155.93     15.84 o
  -8   3   9       91.52       80.66     12.97 o
  -7   3   9        1.72      -11.39     11.39 o
  -6   3   9        1.79        1.13     11.17 o
  -5   3   9       21.15        4.24     10.98 o
  -4   3   9       12.25        0.41      9.97 o
  -3   3   9        9.38        0.28     10.55 o
  -2   3   9       28.21       23.63     10.11 o
  -1   3   9        6.48        3.95     10.75 o
   0   3   9      350.26      319.73     12.57 o
   1   3   9        7.92       -6.55      9.41 o
   2   3   9        1.37       -9.54      9.54 o
   3   3   9        0.82       -3.66     10.72 o
   4   3   9        1.69        6.73     13.06 o
   5   3   9        1.16       -9.76     13.59 o
   6   3   9        6.83       14.86     16.37 o
 -14   4   9        7.88       22.17     17.08 o
 -13   4   9      147.22      156.84     18.45 o
 -12   4   9       79.05       74.85     14.35 o
 -11   4   9       21.30       40.74     13.76 o
 -10   4   9        0.65        3.52     13.58 o
  -9   4   9      325.90      282.34     15.11 o
  -8   4   9        1.61        9.17     12.13 o
  -7   4   9        1.25       -9.82      9.82 o
  -6   4   9       55.90       64.09     12.19 o
  -5   4   9      108.19      152.86     13.09 o
  -4   4   9        1.35      -10.68     10.68 o
  -3   4   9      117.54       94.95     17.13 o
  -2   4   9       22.83       31.79      9.74 o
  -1   4   9        2.89       16.64     10.30 o
   0   4   9       86.01       99.38     10.49 o
   1   4   9      103.37      108.33     11.64 o
   2   4   9        1.24       -9.28      9.63 o
   3   4   9       10.90        6.01     10.15 o
   4   4   9       53.33       50.14     12.21 o
   5   4   9       50.63       53.28     15.88 o
   6   4   9       29.62       16.61     19.28 o
 -14   5   9        7.64       33.19     15.98 o
 -13   5   9        4.20       19.13     15.23 o
 -12   5   9       10.18       -3.13     13.87 o
 -11   5   9       28.05       37.55     12.00 o
 -10   5   9       53.55       57.65     11.34 o
  -9   5   9       19.61       33.58     10.70 o
  -8   5   9        1.83        5.70     10.25 o
  -7   5   9      325.20      297.68     24.94 o
  -6   5   9       32.80       30.66     11.44 o
  -5   5   9       10.03        2.49     10.98 o
  -4   5   9       12.05       -5.04     13.06 o
  -3   5   9      113.21      109.36     12.50 o
  -2   5   9      277.52      305.54     12.77 o
  -1   5   9       47.54       56.19     10.24 o
   0   5   9       20.12       30.60      9.56 o
   1   5   9        9.26        3.28     10.23 o
   2   5   9       43.42       39.45     11.17 o
   3   5   9        1.37       10.27     10.29 o
   4   5   9       49.76       52.53     12.01 o
   5   5   9        5.41      -13.18     13.18 o
   6   5   9       26.00       24.57     19.02 o
 -14   6   9      265.65      309.67     19.24 o
 -13   6   9       53.00       38.97     15.29 o
 -12   6   9        3.52       12.55     14.03 o
 -11   6   9       42.59       60.46     13.46 o
 -10   6   9        1.05       -7.08     10.10 o
  -9   6   9       99.17      129.79     10.93 o
  -8   6   9       11.00       10.87     10.62 o
  -7   6   9       33.65       36.36     10.36 o
  -6   6   9       74.23       94.36     19.07 o
  -5   6   9       71.02       60.77     11.10 o
  -4   6   9       30.52       25.72     11.58 o
  -3   6   9       28.99       29.64     10.07 o
  -2   6   9       44.46       46.74     14.10 o
  -1   6   9        0.53       -3.13     10.18 o
   0   6   9      114.97       94.48     10.60 o
   1   6   9        0.33      -11.53     11.53 o
   2   6   9       51.15       73.89     12.75 o
   3   6   9        7.82       11.50     12.47 o
   4   6   9        2.16       19.38     13.30 o
   5   6   9       79.95       65.35     14.34 o
   6   6   9       42.47       26.50     16.04 o
 -14   7   9       23.17        9.20     15.66 o
 -13   7   9       22.80       49.81     14.81 o
 -12   7   9       31.75       77.11     14.71 o
 -11   7   9        9.95       37.39     13.93 o
 -10   7   9       65.50       58.72     11.76 o
  -9   7   9      222.13      220.75     12.53 o
  -8   7   9      200.67      202.66     11.14 o
  -7   7   9       87.66       85.74     10.99 o
  -6   7   9       84.69       84.17     12.68 o
  -5   7   9        1.27       -9.03     10.97 o
  -4   7   9        0.88       -1.98     11.17 o
  -3   7   9        2.09      -10.00     10.72 o
  -2   7   9        6.72       12.42     11.18 o
  -1   7   9       67.79       43.49     11.13 o
   0   7   9      117.83      108.19     11.11 o
   1   7   9      123.46       98.07     12.77 o
   2   7   9       42.66       43.83     12.04 o
   3   7   9       31.37       20.35     12.62 o
   4   7   9       17.73        9.49     12.59 o
   5   7   9        1.03       -1.95     12.73 o
   6   7   9        3.72       -0.44     13.35 o
 -13   8   9       10.21       15.73     15.11 o
 -12   8   9      118.83      109.90     15.33 o
 -11   8   9        2.60        2.42     12.46 o
 -10   8   9       45.24       14.38     11.34 o
  -9   8   9       38.80       28.09     11.37 o
  -8   8   9        3.39       14.97     11.96 o
  -7   8   9      101.13      104.46     10.02 o
  -6   8   9      104.89      114.27      9.76 o
  -5   8   9        1.85       -0.27      9.71 o
  -4   8   9      168.97      166.58     12.64 o
  -3   8   9       15.91       30.19     10.73 o
  -2   8   9       24.10       18.28     10.63 o
  -1   8   9       80.94       83.06     11.19 o
   0   8   9        0.17        3.81     10.73 o
   1   8   9       13.67       11.94     10.95 o
   2   8   9       34.71       27.99     11.43 o
   3   8   9        9.32       12.25     11.40 o
   4   8   9        2.41       18.49     11.81 o
   5   8   9        0.18       -5.22     11.64 o
 -13   9   9       26.17       39.12     15.00 o
 -12   9   9        9.73       -9.96     14.31 o
 -11   9   9        8.40       16.55     12.55 o
 -10   9   9       14.90       32.82     11.49 o
  -9   9   9        0.89        8.91     11.10 o
  -8   9   9       27.45       23.61     11.37 o
  -7   9   9      121.73      128.49     12.28 o
  -6   9   9       10.49        0.17      9.91 o
  -5   9   9       25.71       10.06      9.51 o
  -4   9   9      122.85      121.41      8.78 o
  -3   9   9        8.39        8.00      8.15 o
  -2   9   9      116.67      120.31     16.07 o
  -1   9   9      207.82      193.65     17.03 o
   0   9   9      111.97      129.95     14.28 o
   1   9   9      122.32      125.08     16.38 o
   2   9   9        1.91       10.51     20.07 o
   3   9   9        0.37      -11.15     15.87 o
   4   9   9        2.40      -17.15     17.15 o
   5   9   9        8.54       26.09     18.33 o
 -13  10   9       11.90        2.60     20.80 o
 -12  10   9        3.31        5.77     14.24 o
 -11  10   9       19.37        2.41     12.82 o
 -10  10   9       74.17       89.85     12.19 o
  -9  10   9       19.12       30.90     10.81 o
  -8  10   9        7.48       16.49     10.60 o
  -7  10   9       16.84       10.08      9.98 o
  -6  10   9        3.12       -4.35      8.54 o
  -5  10   9       69.29       78.63     13.08 o
  -4  10   9        3.95       -2.06     11.56 o
  -3  10   9        2.17        2.18     11.85 o
  -2  10   9       11.56       25.62     15.17 o
  -1  10   9       10.53       17.21     15.20 o
   0  10   9        8.58        5.95     13.41 o
   1  10   9       36.24       42.68     15.41 o
   2  10   9       16.62        3.86     16.47 o
   3  10   9        2.09       30.22     18.80 o
   4  10   9        3.24       -9.03     17.12 o
   5  10   9        4.41      -11.76     18.32 o
 -12  11   9       45.00       62.46     14.43 o
 -11  11   9       44.43       57.45     13.38 o
 -10  11   9        1.55        4.91     12.21 o
  -9  11   9       14.09       13.66     14.63 o
  -8  11   9       72.57       57.63     13.06 o
  -7  11   9       29.50       16.87     11.29 o
  -6  11   9       25.88       30.96     11.79 o
  -5  11   9        3.26       -7.42     10.94 o
  -4  11   9       39.32       35.39     11.75 o
  -3  11   9       22.88       35.34     11.20 o
  -2  11   9        1.08      -12.51     12.51 o
  -1  11   9       12.21       -1.68     15.00 o
   0  11   9        0.71        2.74     15.96 o
   1  11   9        0.95       -9.09     15.90 o
   2  11   9        8.61       33.39     16.14 o
   3  11   9        9.41        9.28     16.82 o
   4  11   9       11.79       31.07     17.70 o
 -12  12   9       29.33       46.47     14.37 o
 -11  12   9        1.33        7.74     15.30 o
 -10  12   9        8.95        3.30     13.65 o
  -9  12   9       11.70       25.35     25.47 o
  -8  12   9        2.65        7.78     13.94 o
  -7  12   9       55.36       37.49     13.57 o
  -6  12   9       36.80       38.05     11.90 o
  -5  12   9        0.09        0.78     11.50 o
  -4  12   9        0.70       -5.93     11.15 o
  -3  12   9       11.04       -4.55     11.28 o
  -2  12   9       23.53       28.58     12.23 o
  -1  12   9      149.20      168.86     18.82 o
   0  12   9        0.14       -7.61     13.08 o
   1  12   9        0.44      -15.47     15.47 o
   2  12   9        0.90      -16.65     16.65 o
   3  12   9        0.29        4.23     23.69 o
   4  12   9       41.94       35.41     18.34 o
 -11  13   9       10.96        5.65     15.58 o
 -10  13   9       14.73       25.56     14.65 o
  -9  13   9       34.47       34.78     14.81 o
  -8  13   9       76.08      112.25     15.32 o
  -7  13   9        0.13       13.36     14.18 o
  -6  13   9        0.03       11.49     13.51 o
  -5  13   9        0.01      -12.49     12.49 o
  -4  13   9       11.88        4.52     11.42 o
  -3  13   9       60.78       62.10     11.81 o
  -2  13   9       10.70       -4.68     10.50 o
  -1  13   9      118.10      118.35     12.48 o
   0  13   9        3.13       -2.02     13.96 o
   1  13   9       33.77       31.37     16.34 o
   2  13   9       37.04       49.63     17.14 o
   3  13   9        1.70       11.70     16.93 o
 -11  14   9       38.06       42.22     31.20 o
 -10  14   9       25.83       19.99     13.30 o
  -9  14   9        2.01        0.57     12.44 o
  -8  14   9        4.78       -3.60     14.25 o
  -7  14   9       17.17       33.99     14.27 o
  -6  14   9        1.07       28.26     14.49 o
  -5  14   9        0.41       -0.35     11.51 o
  -4  14   9        5.31        4.05     11.19 o
  -3  14   9        5.75      -10.35     11.74 o
  -2  14   9       14.53        4.34     11.79 o
  -1  14   9        0.98       15.47     12.97 o
   0  14   9       50.66       52.84     12.17 o
   1  14   9        2.35       -4.37     30.15 o
   2  14   9       15.13       20.04     20.95 o
   3  14   9      143.89      116.89     32.69 o
 -10  15   9        1.05      -15.26     18.24 o
  -9  15   9        5.91        6.92     18.19 o
  -8  15   9        0.91       12.14     14.75 o
  -7  15   9       16.69        1.88     14.27 o
  -6  15   9        2.45       13.05     14.45 o
  -5  15   9        2.02      -12.09     12.09 o
  -4  15   9       11.15       10.12     11.55 o
  -3  15   9       26.91       48.92     12.15 o
  -2  15   9       21.38        0.46     12.00 o
  -1  15   9       44.02       36.90     14.41 o
   0  15   9        6.40       -2.00     15.41 o
   1  15   9        4.50       15.06     21.13 o
   2  15   9       12.01       19.03     20.85 o
  -9  16   9        8.73       13.99     35.41 o
  -8  16   9        5.12       19.01     17.75 o
  -7  16   9       53.13       58.94     18.10 o
  -6  16   9        0.27       18.89     12.55 o
  -5  16   9       30.20       30.40     12.21 o
  -4  16   9       74.76       73.41     12.50 o
  -3  16   9        0.94      -12.12     12.12 o
  -2  16   9       42.59       55.34     12.55 o
  -1  16   9        0.35        0.79     11.75 o
   0  16   9       21.30       23.35     30.34 o
   1  16   9        0.76       16.27     20.79 o
  -7  17   9       47.76       60.59     14.45 o
  -6  17   9        3.69       10.92     14.01 o
  -5  17   9        5.79       -6.36     14.09 o
  -4  17   9        3.43       -1.84     17.20 o
  -3  17   9       18.14        2.02     16.85 o
  -2  17   9       34.83        9.92     17.39 o
  -1  17   9       24.41       36.58     17.02 o
  -4  18   9        0.25       16.22     34.67 o
 -13   0  10      111.51      127.04     31.95 o
 -12   0  10       68.35       51.63     29.78 o
 -11   0  10       81.33       96.70     29.35 o
 -10   0  10       74.29       60.86     27.74 o
  -9   0  10      105.51       96.89     28.17 o
  -8   0  10        7.75      -18.39     24.27 o
  -7   0  10        1.23      -19.25     23.65 o
  -6   0  10       34.01        1.11     23.46 o
  -5   0  10        2.11       15.66     23.65 o
  -4   0  10       45.30       77.45     24.45 o
  -3   0  10        2.50       27.43     24.45 o
  -2   0  10       41.07       22.97     25.69 o
  -1   0  10      288.50      269.49     31.51 o
   0   0  10      219.94      167.84     30.15 o
   1   0  10      159.55      154.17     23.62 o
   2   0  10        1.32       -8.70     27.30 o
   3   0  10       66.54      104.69     28.11 o
   4   0  10        3.84       18.63     28.29 o
 -13   1  10        3.98        2.35     17.38 o
 -12   1  10        0.95      -27.63     36.03 o
 -11   1  10        8.68       11.81     20.27 o
 -10   1  10       10.87       40.86     19.94 o
  -9   1  10        4.35       -6.48     18.79 o
  -8   1  10       73.03       92.69     19.62 o
  -7   1  10       15.75       21.96     20.71 o
  -6   1  10       44.77       53.63     18.88 o
  -5   1  10        8.12       -6.93     16.84 o
  -4   1  10        0.29        7.90     21.64 o
  -3   1  10       20.70        4.58     17.22 o
  -2   1  10        9.55       18.22     34.45 o
  -1   1  10        0.39       11.09     20.00 o
   0   1  10      117.91      141.48     17.95 o
   1   1  10        4.16       10.32     13.66 o
   2   1  10        0.85       12.35     13.99 o
   3   1  10       10.00        3.70     16.48 o
   4   1  10        2.53       15.36     20.54 o
 -13   2  10      153.57      174.92     19.82 o
 -12   2  10       44.96       50.98     20.42 o
 -11   2  10       23.80       32.04     19.50 o
 -10   2  10       22.62       31.49     15.92 o
  -9   2  10       40.19       19.08     15.95 o
  -8   2  10       33.17       39.82     15.60 o
  -7   2  10       33.13       41.15     19.32 o
  -6   2  10       90.34       84.62     18.65 o
  -5   2  10       51.14       48.06     17.97 o
  -4   2  10        0.27       27.96     17.38 o
  -3   2  10        2.79        9.10     16.31 o
  -2   2  10        5.75       11.21     28.60 o
  -1   2  10       28.84       36.52     17.18 o
   0   2  10       36.32       36.51     15.31 o
   1   2  10       67.32       45.70     15.92 o
   2   2  10        1.14       -0.18     13.52 o
   3   2  10       25.71       34.29     19.05 o
   4   2  10        1.97       -4.59     33.00 o
 -13   3  10       15.46       36.34     15.77 o
 -12   3  10       20.60       30.21     14.90 o
 -11   3  10       62.20       74.13     17.66 o
 -10   3  10       50.31       39.14     16.31 o
  -9   3  10       12.67        5.03     15.35 o
  -8   3  10       47.24       54.81     14.55 o
  -7   3  10       20.88       32.86     14.94 o
  -6   3  10        7.61       10.72     18.68 o
  -5   3  10        7.81       22.04     14.73 o
  -4   3  10       42.83       37.51     13.14 o
  -3   3  10        3.53       -7.49     12.76 o
  -2   3  10        0.25       -7.97     13.74 o
  -1   3  10      147.32      127.27     16.67 o
   0   3  10       11.13       20.30     14.82 o
   1   3  10       32.41       53.26     33.57 o
   2   3  10        0.10      -15.35     15.35 o
   3   3  10        0.44       26.52     16.45 o
   4   3  10       37.94       34.04     20.50 o
 -12   4  10       11.67        8.96     13.99 o
 -11   4  10        2.15       30.85     12.68 o
 -10   4  10       33.37       57.91     16.35 o
  -9   4  10        4.22      -12.25     15.52 o
  -8   4  10        0.66       16.60     15.17 o
  -7   4  10       52.63       77.38     18.14 o
  -6   4  10       49.60       59.21     13.73 o
  -5   4  10        9.42       16.07     13.20 o
  -4   4  10        4.02       -3.95     12.83 o
  -3   4  10        4.31      -12.55     12.55 o
  -2   4  10       14.46       13.03     11.97 o
  -1   4  10        3.30        2.88     10.70 o
   0   4  10      190.98      194.70     13.77 o
   1   4  10        0.06       15.29     15.65 o
   2   4  10        2.35       -4.46     15.53 o
   3   4  10        1.07       -9.13     19.74 o
   4   4  10        1.10        0.00     35.78 o
 -12   5  10        2.20       -4.30     14.87 o
 -11   5  10        8.53        0.19     12.43 o
 -10   5  10        0.77       -1.91     13.85 o
  -9   5  10       35.63       45.51     16.11 o
  -8   5  10        0.12       -8.30     14.55 o
  -7   5  10        0.24        7.62     13.47 o
  -6   5  10       24.59       17.61     13.81 o
  -5   5  10        0.99        6.74     12.43 o
  -4   5  10        2.46        0.53     12.03 o
  -3   5  10       26.81       28.52     12.91 o
  -2   5  10        0.28       -2.52     12.99 o
  -1   5  10      242.26      240.43     14.03 o
   0   5  10       12.45        2.51     14.64 o
   1   5  10        1.08       15.21     13.73 o
   2   5  10       33.46       -0.63     18.25 o
   3   5  10       19.73        4.29     19.26 o
 -12   6  10       45.41       50.32     15.34 o
 -11   6  10       21.48       19.58     14.44 o
 -10   6  10        6.72       12.79     13.58 o
  -9   6  10       11.24       -3.94     13.18 o
  -8   6  10        2.24       17.26     13.35 o
  -7   6  10       33.92       22.37     13.13 o
  -6   6  10        1.25        0.52     12.97 o
  -5   6  10       16.86       16.75     12.93 o
  -4   6  10        0.47      -12.46     12.46 o
  -3   6  10       76.90       87.06     13.73 o
  -2   6  10       28.95       29.65     12.83 o
  -1   6  10       23.43       27.13     11.85 o
   0   6  10        7.61        1.15     11.23 o
   1   6  10       10.39       26.87     13.48 o
   2   6  10        1.90       12.13     13.47 o
   3   6  10        0.48       -2.53     15.74 o
 -12   7  10        7.33       -0.26     14.94 o
 -11   7  10       15.42       29.16     21.42 o
 -10   7  10        2.15      -13.03     15.71 o
  -9   7  10        3.85        0.24     12.13 o
  -8   7  10       64.46       67.97     12.27 o
  -7   7  10        7.74      -12.94     12.94 o
  -6   7  10       90.62       89.25     13.97 o
  -5   7  10       45.57       34.99     12.90 o
  -4   7  10       18.65        6.17     12.50 o
  -3   7  10       15.53       20.04     13.80 o
  -2   7  10       10.59      -12.30     12.30 o
  -1   7  10       16.07       16.79     13.23 o
   0   7  10       21.19       18.48     12.55 o
   1   7  10        3.47       -2.85     12.96 o
   2   7  10       12.39       16.75     14.39 o
   3   7  10        9.81       16.75     13.60 o
 -11   8  10        5.51        2.41     16.40 o
 -10   8  10        8.76       23.44     16.43 o
  -9   8  10       18.57       17.36     15.01 o
  -8   8  10       74.38       62.68     13.96 o
  -7   8  10       69.37       65.86     11.83 o
  -6   8  10        9.74        8.09     11.07 o
  -5   8  10        7.01      -11.67     12.29 o
  -4   8  10        0.07        3.14     12.29 o
  -3   8  10        1.91       -7.83     11.63 o
  -2   8  10       19.06       11.90     11.80 o
  -1   8  10       42.51       34.90     11.38 o
   0   8  10       24.56       12.69     11.92 o
   1   8  10        3.94       16.51     11.78 o
   2   8  10        0.71      -17.35     17.68 o
 -11   9  10       90.05       93.75     18.05 o
 -10   9  10        0.78        8.06     14.18 o
  -9   9  10       28.27       23.75     14.25 o
  -8   9  10       66.74       70.94     15.75 o
  -7   9  10       30.02       23.60     12.85 o
  -6   9  10       60.93       63.02     12.58 o
  -5   9  10        9.24       18.67     11.79 o
  -4   9  10        6.40      -11.09     16.40 o
  -3   9  10       16.24       15.95     16.76 o
  -2   9  10       33.37       35.27     17.44 o
  -1   9  10       24.66       43.18     14.55 o
   0   9  10        3.29      -20.62     20.62 o
   1   9  10        1.08       -9.28     17.52 o
   2   9  10       33.52       43.85     18.01 o
 -10  10  10       25.46       -6.36     23.26 o
  -9  10  10        5.67       30.11     13.51 o
  -8  10  10       15.77       16.70     12.65 o
  -7  10  10       26.53       27.04     23.48 o
  -6  10  10       12.07       17.99     16.28 o
  -5  10  10        4.88       -9.99     17.62 o
  -4  10  10        0.76       -4.10     16.09 o
  -3  10  10       30.17        9.73     16.53 o
  -2  10  10        0.36      -13.83     15.96 o
  -1  10  10       45.37       41.32     15.54 o
   0  10  10        0.69       -0.81     19.44 o
   1  10  10        0.52        0.69     17.28 o
   2  10  10        0.18       24.89     32.63 o
 -10  11  10        0.34      -16.67     17.88 o
  -9  11  10        0.28      -14.31     17.65 o
  -8  11  10      138.59      122.24     18.55 o
  -7  11  10       90.97      103.18     17.98 o
  -6  11  10       15.96       27.79     17.27 o
  -5  11  10       23.17       -2.44     16.08 o
  -4  11  10        0.28       16.17     16.84 o
  -3  11  10        3.22        9.22     16.65 o
  -2  11  10        0.73        2.30     19.78 o
  -1  11  10        1.43       25.73     14.97 o
   0  11  10        5.74       -8.51     17.52 o
   1  11  10       18.87       24.39     18.39 o
  -9  12  10       15.80      -13.86     18.20 o
  -8  12  10       30.54       23.26     21.53 o
  -7  12  10       56.36       33.48     21.69 o
  -6  12  10        3.09      -16.31     16.59 o
  -5  12  10        2.10       -8.60     17.32 o
  -4  12  10        9.23       24.58     17.64 o
  -3  12  10       13.66       -8.59     16.46 o
  -2  12  10       23.49       22.66     17.68 o
  -1  12  10       39.18       44.87     15.01 o
   0  12  10        2.51      -16.71     16.71 o
  -8  13  10       20.62       18.85     18.14 o
  -7  13  10       44.11       78.56     23.56 o
  -6  13  10       24.77       16.63     20.95 o
  -5  13  10       18.23      -12.64     20.54 o
  -4  13  10        0.69      -13.11     20.41 o
  -3  13  10        1.43      -20.15     20.15 o
  -2  13  10       49.90       35.81     27.09 o
  -1  13  10       34.48       23.55     18.29 o
  -6  14  10        5.98        1.61     21.74 o
  -5  14  10       28.82       11.31     21.49 o
  -4  14  10        5.34      -13.69     22.29 o
  -3  14  10        0.19       -8.22     25.82 o
 -10   1  11       76.70       65.35     21.65 o
  -9   1  11       64.84       40.49     21.29 o
  -8   1  11       33.06       47.22     33.40 o
  -7   1  11       14.34       -8.33     19.69 o
  -6   1  11       93.76      109.53     21.05 o
  -5   1  11        3.83       27.49     31.17 o
  -4   1  11        3.86       22.93     19.65 o
  -3   1  11        7.49        4.31     25.35 o
  -2   1  11       40.63       50.86     19.93 o
  -1   1  11        0.00       11.07     19.77 o
   0   1  11       97.85       91.72     21.01 o
 -10   2  11        4.66       -5.62     20.92 o
  -9   2  11        0.73       15.94     22.50 o
  -8   2  11        0.24        7.87     19.83 o
  -7   2  11       67.27       59.12     20.71 o
  -6   2  11       12.56        6.19     18.47 o
  -5   2  11        6.51       -4.04     18.91 o
  -4   2  11       27.37       41.08     19.80 o
  -3   2  11        6.94        6.26     19.26 o
  -2   2  11       19.76       27.46     21.79 o
  -1   2  11        0.88       -0.61     20.19 o
   0   2  11       11.52       -5.87     20.44 o
  -9   3  11       44.43       19.76     23.59 o
  -8   3  11        0.04       -6.24     19.90 o
  -7   3  11       11.05      -18.02     18.97 o
  -6   3  11        0.21      -10.32     19.53 o
  -5   3  11       24.67       21.35     19.51 o
  -4   3  11        2.85      -14.51     18.93 o
  -3   3  11       26.07       34.44     19.56 o
  -2   3  11        0.06      -10.22     20.38 o
  -1   3  11       79.32       55.83     19.99 o
   0   3  11       13.42      -17.04     19.81 o
  -9   4  11        7.58       -0.96     25.91 o
  -8   4  11       37.67       42.16     33.86 o
  -7   4  11        0.99       30.82     20.40 o
  -6   4  11       11.08       20.93     19.95 o
  -5   4  11        0.31       18.90     31.60 o
  -4   4  11        0.03        9.18     19.30 o
  -3   4  11        0.86        1.47     19.56 o
  -2   4  11       10.68        0.08     18.79 o
  -1   4  11        0.90        1.41     20.33 o
  -9   5  11        0.10       33.62     17.49 o
  -8   5  11        2.01        5.84     17.19 o
  -7   5  11        0.05       16.43     17.14 o
  -6   5  11       31.07       30.77     17.05 o
  -5   5  11        0.45        9.88     16.43 o
  -4   5  11        3.44       11.70     16.59 o
  -3   5  11        0.15      -14.77     19.46 o
  -2   5  11        0.96       23.61     27.21 o
  -1   5  11        2.44        8.86     19.29 o
  -8   6  11        1.99      -16.61     16.61 o
  -7   6  11        1.87        5.47     16.64 o
  -6   6  11       30.30       29.07     16.43 o
  -5   6  11       25.93       59.33     16.91 o
  -4   6  11        1.64      -15.81     15.81 o
  -3   6  11        8.04       -5.70     15.97 o
  -2   6  11       22.33       51.02     17.33 o
  -1   6  11        2.90       -0.68     22.66 o
  -8   7  11        7.68       10.12     19.78 o
  -7   7  11       15.43        9.15     13.86 o
  -6   7  11        3.73       -9.52     16.15 o
  -5   7  11        9.15        3.17     15.49 o
  -4   7  11        1.29       -2.35     13.91 o
  -3   7  11        6.19      -13.24     13.41 o
  -2   7  11       36.20       34.77     13.03 o
  -7   8  11        0.30      -16.22     31.45 o
  -6   8  11        2.64       -1.05     11.72 o
  -5   8  11       11.75       14.99     11.46 o
  -4   8  11       16.82        2.67     13.22 o
  -3   8  11       54.43       34.96     13.01 o
 
